# Supplementary material for: Immunologic changes are detectable in the peripheral blood transcriptome of clinically asymptomatic Chagas cardiomyopathy patients
Source: bioRxiv. 2023 Oct 5:2023.10.03.560680. Preprint. [Version 1] doi: 10.1101/2023.10.03.560680 (PMC10592925; doi:10.1101/2023.10.03.560680)
Supplement: Supplement 6 [file media-6.csv]

	Cluster	ID	Description	setSize	enrichmentScore	NES	pvalue	p.adjust	qvalue	rank	leading_edge	core_enrichment
158	Neg	GO:0002253	activation of immune response	318	-0.432070008	-1.748041586	1.66E-06	0.000203244	0.000192373	2405	tags=28%, list=15%, signal=24%	PLEKHA1/IGHV3-49/IGHG3/CARD11/PLA2G6/IGHV2-5/NOD2/PAWR/IGHV2-70/SLC39A10/IGHV1-69/IGHA1/IGLC2/IGHV3-64D/HLA-DQB1/YES1/LAX1/TRIM5/CD247/PRKCE/MATR3/IGHM/BANK1/IGHV6-1/CMKLR1/IGHE/IGHV3-53/BLNK/IGHV3-64/IGHV3-20/C5/IGHV3-72/KLRK1/IFI16/MS4A1/NCR3/TXK/CD22/ZBP1/STAP1/FCRL3/CD160/CEACAM1/IGHD/BLK/BTN2A3P/AIM2/CACNB3/CR2/IGLC6/IGHV3-21/CTLA4/CD38/C4A/IGLL5/IGHV3-30/IGHV3-11/IGHV4-59/PLSCR1/IGHV3-7/KLR…
112	Neg	GO:0002250	adaptive immune response	596	-0.445558022	-1.874094353	4.36E-13	2.53E-09	2.39E-09	2473	tags=29%, list=15%, signal=26%	TRBV6-4/CD19/ERAP1/NSD2/IGHV3-49/TRAV26-2/IGHG3/ERAP2/BTLA/IGHV2-5/TRBJ2-4/TRAV41/NOD2/TRBV7-3/BACH2/KDM5D/IGHV2-70/IGHV1-69/OTUD7B/TRBJ1-4/TRBV18/TRBV10-1/IGHA1/IGKV3-20/MSH2/IGLC2/TNFRSF13C/IGHV3-64D/TRBV10-3/HLA-DQB1/IGLV3-25/LAX1/TAP2/IL18R1/IGHM/TNFAIP3/IGHV6-1/TNFRSF17/TRBV9/IGKV2-29/IGHE/TARM1/IGHV3-53/TRAV8-1/HLA-DQB2/IGHV3-64/TRBD1/IGHV3-20/TRGV9/C5/IFNG/CLEC4C/IGHV3-72/KLRK1/CCR6/IL12A/…
175	Neg	GO:0002460	adaptive immune response based on somatic recombination of immune receptors built from immunoglobulin superfamily domains	316	-0.413635998	-1.669812804	1.54E-05	0.001397893	0.001323125	2504	tags=23%, list=15%, signal=20%	ZBTB1/CD19/NSD2/IGHV3-49/IGHG3/IGHV2-5/NOD2/BACH2/KDM5D/IGHV2-70/IGHV1-69/IGHA1/MSH2/IGLC2/IGHV3-64D/HLA-DQB1/IL18R1/IGHM/TNFAIP3/IGHV6-1/IGHE/IGHV3-53/HLA-DQB2/IGHV3-64/IGHV3-20/C5/IGHV3-72/CCR6/IL12A/HLA-DOB/IL10/AIRE/AICDA/TNFSF13B/CEACAM1/IGHD/CR2/IGLC6/IGHV3-21/CD274/C4A/IRF7/IGLL5/IGHV3-30/IGHV3-11/IGHV4-59/IGHV3-7/IGHV3-33/IGHV4-34/FCGR1A/CD80/IGHV5-51/IGHV1-18/IGHV4-39/IGHV3-15/IGHV1-24/I…
17	Pos	GO:0002460	adaptive immune response based on somatic recombination of immune receptors built from immunoglobulin superfamily domains	305	-0.401575516	-1.703720749	3.85E-06	0.001294783	0.001199693	2602	tags=36%, list=17%, signal=30%	HLA-DQB2/BCL10/IGHV1-69/PAXIP1/IGHV3-21/CLEC6A/NCKAP1L/MYO1G/IL4R/C5/ADA/IGHV4-39/IL18BP/IGHV1-24/EPHB2/CEACAM1/CD4/CD1C/CD1B/MLH1/IGHV4-59/IRF4/TNFSF13B/ZC3H12A/CD1D/IGHV1-18/IGHV4-61/ANXA1/RIPK2/IGHV4-34/IGHV3-73/RELB/HFE/IL27/CD40/SERPING1/IL4/CLEC4G/CD274/TNFAIP3/IRF7/TNFSF13/IGHV6-1/HLA-DPB1/HLA-DPA1/IGHV3-23/CD74/HLA-DMB/CD19/ICAM1/ZP3/LOXL3/IGHV3-74/LILRB1/PLA2G4A/FCER1G/HLA-DQA1/IGHD/IGHM…
167	Neg	GO:0019646	aerobic electron transport chain	74	0.560522034	2.115745945	3.30E-06	0.000341375	0.000323116	5408	tags=73%, list=33%, signal=49%	SNCA/PINK1/NDUFA2/SDHAF2/NDUFA6/NDUFB3/NDUFB6/MTCO2P12/NDUFS7/ISCU/COX6A1/NDUFV3/NDUFA1/SDHD/NDUFB9/COX3/COX5B/UQCRH/NDUFB1/UQCR10/NDUFS2/COX1/ND3/NDUFS3/NDUFB5/UQCRB/COX4I1/COX5A/NDUFA4/NDUFB7/NDUFB8/UQCRHL/ND4/ND1/NDUFAF1/NDUFC1/UQCRFS1/SDHC/NDUFA8/NDUFC2/COX7A2L/CYTB/ND6/PARK7/COX15/COX2/UQCC3/NDUFB10/UQCRQ/NDUFB4/NDUFAB1/ND2/NDUFS4/NDUFS8
212	Neg	GO:0009060	aerobic respiration	168	0.380041337	1.647134685	0.000468253	0.026857347	0.025420865	5436	tags=55%, list=33%, signal=37%	SNCA/TNF/PINK1/BID/NDUFA2/SDHAF2/BLOC1S1/AK4/ATP5F1E/NDUFA6/PPIF/CBFA2T3/ATP5MF/ATP5PO/NDUFB3/NDUFB6/MTCO2P12/NDUFS7/ISCU/COX6A1/NDUFV3/CHCHD2/ATP5MG/ANTKMT/NDUFA1/ATP5PD/SDHD/NDUFB9/CHCHD10/COX3/COX5B/RHOA/UQCRH/NDUFB1/ATP6/UQCR10/SDHB/ARL2/NDUFS2/NDUFA12/COX1/MTFR1L/ATP5F1D/ND3/NDUFS3/NDUFB5/UQCRB/COX4I1/COX5A/MRPS36/GHITM/NDUFA4/NDUFB7/COX7A2/NDUFB8/SURF1/IDH3G/UQCRHL/ND4/ND1/NDUFAF1/NDUFC1/UQ…
71	Pos	GO:0043090	amino acid import	32	-0.652675244	-2.008042625	0.000282486	0.022650154	0.020986706	2940	tags=47%, list=19%, signal=38%	SLC3A2/TNF/SLC7A11/SLC1A4/SLC22A4/SLC36A4/SLC7A5/SLC6A12/SLC6A9/SFXN2/SLC7A8/SLC1A5/NTSR1/TSPO2/SLC1A3
60	Pos	GO:0089718	amino acid import across plasma membrane	26	-0.695255908	-2.02484523	0.000214792	0.020083672	0.018608709	2940	tags=50%, list=19%, signal=41%	SLC3A2/TNF/SLC7A11/SLC1A4/SLC22A4/SLC36A4/SLC7A5/SLC6A9/SLC7A8/SLC1A5/NTSR1/TSPO2/SLC1A3
84	Pos	GO:0019882	antigen processing and presentation	94	-0.490170664	-1.811962834	0.000372574	0.025330622	0.023470318	2463	tags=39%, list=16%, signal=33%	HLA-DQB2/RAB32/GBA/CTSS/CD1C/CD1B/CD1D/LILRB2/MARCHF8/RELB/HFE/LGMN/TAP2/HLA-DPB1/HLA-DPA1/CD74/RAB34/HLA-DMB/ICAM1/ACE/FCER1G/HLA-DQA1/ERAP1/HLA-DRA/CD1E/HLA-DOB/HLA-DMA/MARCHF1/CD209/HLA-DOA/CTSH/CTSL/HLA-DRB1/IFI30/NOD2/CD1A/HLA-DQB1
25	Pos	GO:0019884	antigen processing and presentation of exogenous antigen	44	-0.632952299	-2.05053862	3.51E-05	0.006769431	0.006272278	2324	tags=50%, list=15%, signal=43%	HLA-DQB2/CTSS/CD1C/CD1B/CD1D/LGMN/HLA-DPB1/HLA-DPA1/CD74/HLA-DMB/FCER1G/HLA-DQA1/HLA-DRA/CD1E/HLA-DOB/HLA-DMA/HLA-DOA/CTSL/HLA-DRB1/IFI30/CD1A/HLA-DQB1
77	Pos	GO:0002478	antigen processing and presentation of exogenous peptide antigen	35	-0.633932675	-1.979065445	0.000350835	0.024280044	0.022496895	1700	tags=43%, list=11%, signal=38%	LGMN/HLA-DPB1/HLA-DPA1/CD74/HLA-DMB/FCER1G/HLA-DQA1/HLA-DRA/HLA-DOB/HLA-DMA/HLA-DOA/CTSL/HLA-DRB1/IFI30/HLA-DQB1
59	Pos	GO:0019886	antigen processing and presentation of exogenous peptide antigen via MHC class II	27	-0.693241258	-2.034708331	0.000223638	0.020083672	0.018608709	1700	tags=56%, list=11%, signal=50%	LGMN/HLA-DPB1/HLA-DPA1/CD74/HLA-DMB/FCER1G/HLA-DQA1/HLA-DRA/HLA-DOB/HLA-DMA/HLA-DOA/CTSL/HLA-DRB1/IFI30/HLA-DQB1
102	Pos	GO:0048002	antigen processing and presentation of peptide antigen	56	-0.545736448	-1.849746436	0.000724587	0.039914562	0.0369832	1849	tags=39%, list=12%, signal=35%	MARCHF8/HFE/LGMN/TAP2/HLA-DPB1/HLA-DPA1/CD74/HLA-DMB/ACE/FCER1G/HLA-DQA1/ERAP1/HLA-DRA/HLA-DOB/HLA-DMA/MARCHF1/CD209/HLA-DOA/CTSL/HLA-DRB1/IFI30/HLA-DQB1
42	Pos	GO:0002495	antigen processing and presentation of peptide antigen via MHC class II	30	-0.686001585	-2.067124398	0.000103973	0.01413791	0.013099609	1849	tags=63%, list=12%, signal=56%	HLA-DQB2/CTSS/MARCHF8/LGMN/HLA-DPB1/HLA-DPA1/CD74/HLA-DMB/FCER1G/HLA-DQA1/HLA-DRA/HLA-DOB/HLA-DMA/MARCHF1/HLA-DOA/CTSL/HLA-DRB1/IFI30/HLA-DQB1
44	Pos	GO:0002504	antigen processing and presentation of peptide or polysaccharide antigen via MHC class II	32	-0.674917793	-2.076474801	0.000123732	0.016001756	0.014826572	1849	tags=59%, list=12%, signal=52%	HLA-DQB2/CTSS/MARCHF8/LGMN/HLA-DPB1/HLA-DPA1/CD74/HLA-DMB/FCER1G/HLA-DQA1/HLA-DRA/HLA-DOB/HLA-DMA/MARCHF1/HLA-DOA/CTSL/HLA-DRB1/IFI30/HLA-DQB1
134	Neg	GO:0050851	antigen receptor-mediated signaling pathway	210	-0.511200456	-1.996701117	4.97E-08	1.25E-05	1.18E-05	2461	tags=33%, list=15%, signal=28%	CD19/PLEKHA1/IGHV3-49/IGHG3/CARD11/IGHV2-5/PAWR/IGHV2-70/SLC39A10/IGHV1-69/IGHA1/IGLC2/IGHV3-64D/HLA-DQB1/LAX1/CD247/IGHM/BANK1/IGHV6-1/IGHE/IGHV3-53/BLNK/IGHV3-64/IGHV3-20/IGHV3-72/MS4A1/TXK/CD22/STAP1/FCRL3/CD160/CEACAM1/IGHD/BLK/BTN2A3P/CACNB3/IGLC6/IGHV3-21/CTLA4/CD38/IGLL5/IGHV3-30/IGHV3-11/IGHV4-59/IGHV3-7/IGHV3-33/IGHV4-34/IGHV5-51/IGHV1-18/IGHV4-39/IGHV3-15/IGHV1-24/GBP1/IGHV3-23/TNFRSF21…
15	Pos	GO:0043277	apoptotic cell clearance	40	-0.710143402	-2.262603922	1.49E-06	0.000555943	0.000515114	947	tags=35%, list=6%, signal=33%	MERTK/MARCO/FCN1/CD36/NR1H3/C2/LRP1/TGM2/XKR7/C3/AXL/GAS6/ALOX15/CCL2
172	Neg	GO:0046034	ATP metabolic process	231	0.394550268	1.755983415	9.58E-06	0.000909871	0.000861206	5157	tags=51%, list=31%, signal=36%	LDHC/SLC4A1/SNCA/BPGM/ATP6V0C/HTR2A/ENPP1/FIS1/TNF/PINK1/AK1/ATP6V1B2/BID/NDUFA2/SDHAF2/GALK1/AK4/ATP5F1E/TMSB4X/PID1/NDUFA6/PPIF/ALDOA/CBFA2T3/SIRT6/ATP5MF/FBP1/TSPO/ATP5PO/FLCN/NDUFB3/NDUFB6/MTCO2P12/NDUFS7/ISCU/COX6A1/PGK1/BAD/NDUFV3/CHCHD2/ATP5MG/ANTKMT/NDUFA1/ATP5PD/SDHD/NDUFB9/CHCHD10/NMNAT1/TIGAR/ATP6V1A/COX3/COX5B/RHOA/UQCRH/NDUFB1/ATP6/UQCR10/ARL2/NDUFS2/NUDT5/NDUFA12/COX1/ATP5F1D/ND3/ND…
170	Neg	GO:0042773	ATP synthesis coupled electron transport	82	0.524253014	2.016535329	8.63E-06	0.000833404	0.000788829	5436	tags=73%, list=33%, signal=49%	SNCA/PINK1/BID/NDUFA2/SDHAF2/NDUFA6/NDUFB3/NDUFB6/MTCO2P12/NDUFS7/ISCU/COX6A1/NDUFV3/CHCHD2/NDUFA1/SDHD/NDUFB9/COX3/COX5B/UQCRH/NDUFB1/UQCR10/NDUFS2/NDUFA12/COX1/ND3/NDUFS3/NDUFB5/UQCRB/COX4I1/COX5A/GHITM/NDUFA4/NDUFB7/NDUFB8/UQCRHL/ND4/ND1/NDUFAF1/NDUFC1/UQCRFS1/SDHC/DGUOK/NDUFA8/NDUFC2/COX7A2L/CYTB/ND6/PARK7/COX15/COX2/UQCC3/NDUFB10/UQCRQ/NDUFB4/NDUFAB1/ND2/NDUFS4/NDUFS8/COA6
142	Neg	GO:0042113	B cell activation	280	-0.470054785	-1.88266722	1.50E-07	2.81E-05	2.66E-05	2712	tags=31%, list=16%, signal=26%	ATAD5/CD79A/IGKC/ATM/TXLNA/CD19/NSD2/IGHV3-49/AKAP17A/IGHG3/CARD11/IGHV2-5/NOD2/PAWR/CTPS1/IGHV2-70/SLC39A10/IGHV1-69/DLL1/IGHA1/MSH2/IGLC2/TNFRSF13C/IGHV3-64D/LAX1/IGHM/POU2AF1/TNFAIP3/BANK1/IGHV6-1/IGHE/IGHV3-53/BLNK/IGHV3-64/IGHV3-20/IGHV3-72/MS4A1/CCR6/CD22/CXCR5/IL10/FCRL3/HMGB3/AICDA/MZB1/TNFSF13B/IGHD/BLK/EZH2/CR2/IGLC6/IGHV3-21/CTLA4/CD38/MIR17HG/IGLL5/TNFRSF13B/IGHV3-30/IGHV3-11/IGHV4-59…
98	Pos	GO:0042113	B cell activation	272	-0.35826904	-1.505208563	0.00059521	0.034686142	0.03213876	2750	tags=29%, list=18%, signal=24%	PAWR/SLAMF8/TICAM1/BAK1/SYK/TNFRSF21/IGHV1-69/PTPN2/PAXIP1/IGHV3-21/NCKAP1L/TNFRSF13C/ADA/IGHV4-39/SLC25A5/IGHV1-24/EPHB2/MLH1/HDAC9/IGHV4-59/EZH2/TNFSF13B/HHEX/IGHV1-18/IGHV4-61/POU2AF1/IGHV4-34/BANK1/BLNK/IGHV3-73/CD79A/CD40/CDKN1A/IL4/TNFAIP3/CXCR5/TNFSF13/FCRL1/CD22/IGHV6-1/IGHV3-23/CD74/CD79B/IRF8/CD19/BST2/IGHV3-74/IL7/CD180/DLL1/IGHD/IGHM/MEF2C/IGHV2-5/IGHV3-20/IGLL5/BTK/IL4I1/MMP14/SWAP70…
161	Neg	GO:0019724	B cell mediated immunity	180	-0.504403422	-1.936143592	2.20E-06	0.00025468	0.000241058	2461	tags=34%, list=15%, signal=29%	CD19/NSD2/IGHV3-49/IGHG3/IGHV2-5/NOD2/IGHV2-70/IGHV1-69/IGHA1/MSH2/IGLC2/IGHV3-64D/HLA-DQB1/IGHM/IGHV6-1/IGHE/IGHV3-53/HLA-DQB2/IGHV3-64/IGHV3-20/C5/IGHV3-72/CCR6/HLA-DOB/IL10/AICDA/IGHD/CR2/IGLC6/IGHV3-21/C4A/IRF7/IGLL5/IGHV3-30/IGHV3-11/IGHV4-59/IGHV3-7/IGHV3-33/IGHV4-34/FCGR1A/IGHV5-51/IGHV1-18/IGHV4-39/IGHV3-15/IGHV1-24/IGHV3-23/IGHV1-3/IGHV3-73/IGHV3-74/IGHG1/IGHV4-4/IGHV1-58/IGHV3-13/IGHV2-…
27	Pos	GO:0019724	B cell mediated immunity	174	-0.444088276	-1.772056502	3.25E-05	0.006769431	0.006272278	2602	tags=40%, list=17%, signal=33%	HLA-DQB2/BCL10/IGHV1-69/PAXIP1/IGHV3-21/IL4R/C5/IGHV4-39/IGHV1-24/MLH1/IGHV4-59/IGHV1-18/IGHV4-61/IGHV4-34/IGHV3-73/CD40/SERPING1/IL4/IRF7/TNFSF13/IGHV6-1/HLA-DPB1/HLA-DPA1/IGHV3-23/CD74/HLA-DMB/CD19/ZP3/IGHV3-74/FCER1G/HLA-DQA1/IGHD/IGHM/FCER2/FCGR3A/IGHV2-5/IGHV3-20/HLA-DRA/IGLL5/BTK/HLA-DOB/C1QA/HLA-DMA/SWAP70/IGHV1-58/C17orf99/IGHV5-51/HLA-DOA/C2/IGLC6/IGHV3-48/IGHV3-33/IGHV3-15/FCGR1A/CARD9/…
120	Neg	GO:0050853	B cell receptor signaling pathway	108	-0.639855713	-2.297687189	3.31E-10	2.13E-07	2.02E-07	2461	tags=51%, list=15%, signal=44%	CD19/PLEKHA1/IGHV3-49/IGHG3/IGHV2-5/IGHV2-70/SLC39A10/IGHV1-69/IGHA1/IGLC2/IGHV3-64D/IGHM/BANK1/IGHV6-1/IGHE/IGHV3-53/BLNK/IGHV3-64/IGHV3-20/IGHV3-72/MS4A1/CD22/STAP1/FCRL3/IGHD/BLK/IGLC6/IGHV3-21/CTLA4/CD38/IGLL5/IGHV3-30/IGHV3-11/IGHV4-59/IGHV3-7/IGHV3-33/IGHV4-34/IGHV5-51/IGHV1-18/IGHV4-39/IGHV3-15/IGHV1-24/IGHV3-23/IGHV1-3/IGHV3-73/IGHV3-74/IGHG1/IGHV4-4/IGHV1-58/IGHV3-13/IGHV2-26/IGLC7/IGHV4…
40	Pos	GO:0051701	biological process involved in interaction with host	159	-0.429931994	-1.699636061	7.93E-05	0.011406597	0.010568886	2471	tags=27%, list=16%, signal=23%	SCARB1/ATG7/UVRAG/LGALS9/THOC3/CD4/CXCL8/LY6E/GYPA/RNASEK/BSG/ALYREF/SNX3/TPCN1/FUCA2/TRIM22/CLEC4G/TRIM10/CD74/SRC/ICAM1/CIITA/LDLR/SCARB2/PLSCR1/FCN1/CTSB/CLEC5A/CD209/MRC1/INSR/CTSL/SIGLEC1/ZNF502/CD86/SLC1A5/NECTIN2/HLA-DRB1/IFIT1/AXL/GAS6/TRIM6/IFITM3
144	Neg	GO:0044419	biological process involved in interspecies interaction between organisms	1231	-0.343383606	-1.4798015	2.01E-07	3.57E-05	3.38E-05	2509	tags=19%, list=15%, signal=18%	SHFL/ZBTB1/SKP2/DAB2IP/LEAP2/DDX60L/SMAD3/RTP4/ERAP1/SARM1/GBP2/IFNLR1/TENT5A/IGHV3-49/TRAV26-2/CD177/GSDMA/IGHG3/H2BC8/PLA2G6/IGHV2-5/SLFN13/NOD2/NLRC3/ADAMTS13/MX2/PRLR/IGHV2-70/NOD1/NPC1/IGHV1-69/KMO/APOL1/APOBEC3A/IGHA1/NEDD4/IGKV3-20/AKAP1/IGLC2/IGHV3-64D/ANKHD1/FAM20A/CREBZF/NRP1/NLRC5/YES1/TRIM5/ZC3HAV1/PRKCE/MATR3/CNR1/IGHM/POU2AF1/TNFAIP3/BANK1/STXBP4/IGHV6-1/AKAP12/SOCS1/IGHE/H19/TMEM25…
1	Pos	GO:0044419	biological process involved in interspecies interaction between organisms	1203	-0.321342199	-1.504678013	2.41E-09	1.38E-05	1.28E-05	2328	tags=23%, list=15%, signal=21%	UVRAG/F2RL1/TENT5A/LGALS9/TSPAN32/DDX58/THOC3/IFIH1/GRN/IL18BP/IGHV1-24/JAK2/EPHB2/NLRP6/SLC15A2/GBP5/CEACAM1/CD4/SLC22A5/MATR3/MLH1/BNIP3L/IGHV4-59/APOBEC3A/SIGLEC10/IRF4/CALCOCO2/SAMHD1/CXCL8/TRIM58/IGKV3-20/LY6E/PLAAT3/DAPK1/ZC3H12A/GYPA/PCK2/SLC26A6/CD1D/IGHV1-18/RNASEK/BSG/PDE4B/ENO1/IGHV4-61/PTK2/LILRB2/DDX60L/POU2AF1/ALYREF/GCH1/ANXA1/COTL1/CARD16/RIPK2/H2BC12/SNX3/SELENOK/IGHV4-34/GSTP1/T…
46	Pos	GO:0044403	biological process involved in symbiotic interaction	228	-0.396413989	-1.630426251	0.000128888	0.016001756	0.014826572	2328	tags=25%, list=15%, signal=21%	SCARB1/ATG7/UVRAG/F2RL1/LGALS9/THOC3/JAK2/NLRP6/CD4/CXCL8/LY6E/ZC3H12A/GYPA/RNASEK/BSG/ALYREF/SNX3/TPCN1/FUCA2/GPX1/EIF2AK4/TRIM22/CLEC4G/TRIM10/CD74/SRC/ICAM1/CIITA/LDLR/SCARB2/PLSCR1/CTSG/FCN1/JUN/CTSB/CLEC5A/CD209/CSF1R/MRC1/INSR/CARD9/CTSL/SIGLEC1/ZNF502/CD86/SLC1A5/NECTIN2/HLA-DRB1/IFIT1/CCL3/AXL/GAS6/TRIM6/SFTPD/IFI27/IFITM3
140	Neg	GO:0007596	blood coagulation	171	0.470456849	2.037612783	1.15E-07	2.29E-05	2.17E-05	2393	tags=33%, list=15%, signal=28%	KRT1/SLC4A1/GP6/PRKG1/ENTPD2/PROS1/PDGFRA/TFPI/GP9/PF4V1/TREML1/MYL9/THBS1/SELP/ADRA2A/HBB/PDGFA/MMRN1/ITGB3/SERPINE1/GATA1/F12/PF4/MPIG6B/F2RL3/DMTN/GP1BA/GP5/PEAR1/FCER1G/F2RL1/MPL/TBXA2R/PDGFB/P2RY1/ALOX12/ILK/VWF/FUNDC2/PROC/F13A1/P2RX1/SERPINA1/CD9/PLAU/SCUBE1/HPSE/F11R/CLIC1/GNAS/THBD/FERMT3/ITGA2/DGKG/VCL/GNA12
110	Pos	GO:0034219	carbohydrate transmembrane transport	88	-0.472381409	-1.724085088	0.000930815	0.048326203	0.044777083	2284	tags=32%, list=15%, signal=27%	ZDHHC7/MFSD4B/FABP5/HK2/SLC26A6/SLC27A1/SORBS1/SLC2A8/OPN3/PPBP/PEA15/AQP1/AQP10/ACE/ERFE/TMEM144/NR4A3/SLC2A9/SLC2A5/SLC45A1/ITLN1/SORT1/SLC2A6/INSR/SLC5A10/PID1/C3/LEP
93	Pos	GO:0008643	carbohydrate transport	112	-0.45385003	-1.711989484	0.000510693	0.031360944	0.029057768	2687	tags=31%, list=17%, signal=26%	MFSD2A/ZDHHC7/RFT1/MFSD4B/FABP5/MFSD12/HK2/SLC26A6/MFSD2B/SLC27A1/SORBS1/SLC2A8/OPN3/SLC35D2/PPBP/PEA15/AQP1/SLC37A2/AQP10/ACE/ERFE/TMEM144/NR4A3/SLC2A9/SLC2A5/SLC45A1/ITLN1/SORT1/SLC2A6/INSR/SLC5A10/PID1/C3/SMPD3/LEP
24	Pos	GO:0001775	cell activation	890	-0.306293984	-1.406974266	2.05E-05	0.004979222	0.004613543	2853	tags=26%, list=18%, signal=22%	JMJD6/IL15RA/FGR/PTGER4/GPR18/P2RX4/MAD2L2/EFNB1/PRDX1/PSMB10/DMTN/JUND/TNFRSF1B/PAWR/APP/ENPP3/SLAMF8/TICAM1/JAML/BAK1/HLA-DQB2/CNR2/MMP8/SYK/BCL10/TNFRSF21/IGHV1-69/PTPN2/SPHK1/PAXIP1/IGHV3-21/CSF1/NCKAP1L/TIMP1/IL4R/GBA/TNFRSF13C/ADA/IGHV4-39/SLC25A5/F2RL1/LGALS9/TSPAN32/GRN/IGHV1-24/LGALS9B/JAK2/EPHB2/CEACAM1/CD4/CD1C/MLH1/HDAC9/IGHV4-59/FKBP1A/IRF4/EZH2/SOCS6/TNFSF13B/CXCL8/ZC3H12A/CD9/CEBPA…
184	Neg	GO:0060326	cell chemotaxis	227	0.366665093	1.621532783	7.98E-05	0.00633064	0.005992042	3106	tags=36%, list=19%, signal=29%	XCL1/CXCL2/PLXNB3/CXCL5/PDGFRA/CKLF/LGALS3/PF4V1/PPBP/THBS1/CCL23/FGF2/SFTPD/SERPINE1/CXCL1/VEGFC/PF4/CCR3/CXCL8/CXCL6/TRPM4/FCER1G/F2RL1/JAM3/VCAM1/BSG/AIF1/MPP1/IL1B/NINJ1/PDGFB/FLT1/HSD3B7/RAC1/NR4A1/C5AR2/XCR1/XCL2/MAPK3/CXCR1/CXCL3/CXCL16/TGFB2/SPI1/PADI2/RHOG/KIT/S100A9/FPR2/CCR10/MMP28/GPSM3/ITGA1/TMSB4X/C5AR1/BST1/CXCR3/JAML/CSF3R/ARRB2/ALOX5/DUSP1/CXCR2/TMEM102/HBEGF/CCR2/TREM1/CCL5/ANO6…
139	Neg	GO:0008037	cell recognition	145	-0.551186478	-2.061553223	1.14E-07	2.29E-05	2.17E-05	2415	tags=43%, list=15%, signal=37%	SEMA5A/IGHV3-49/IGHG3/DLG1/IGHV2-5/MYO18A/IGHV2-70/IGHV1-69/FOLR3/IGHA1/IGLC2/IGHV3-64D/NRP1/CNR1/ST6GALNAC6/IGHM/IGHV6-1/IGHE/IGHV3-53/ADGRB1/IGHV3-64/IGHV3-20/ROBO3/SPON2/IGHV3-72/OVGP1/NCR3/SPA17/EPHA4/IGHD/POMZP3/IGLC6/IGHV3-21/PTX3/IGLL5/IGHV3-30/IGHV3-11/IGHV4-59/IGHV3-7/IGHV3-33/IGHV4-34/IGHV5-51/IGHV1-18/SPESP1/IGHV4-39/IGHV3-15/IGHV1-24/IGHV3-23/TNFRSF21/IGHV1-3/IGHV3-73/IGHV3-74/IGHG1/I…
215	Neg	GO:0098742	cell-cell adhesion via plasma-membrane adhesion molecules	124	-0.470489872	-1.726879785	0.000654898	0.036479065	0.03452796	1581	tags=21%, list=10%, signal=19%	CDH26/ROBO3/CDH24/IL10/CEACAM1/CEACAM19/MDGA1/L1CAM/PCDH1/MMP24/PTPRS/PCDH9/ARVCF/CDHR3/CLSTN3/CELSR1/ROBO1/PCDHGC3/CEACAM6/CEACAM8/FAT4/PCDHGB5/PCDHGB6/PCDHGA10/PCDH8/TENM4
95	Pos	GO:0071396	cellular response to lipid	415	-0.33225884	-1.445892482	0.00054847	0.033042233	0.030615581	2121	tags=20%, list=14%, signal=18%	CXCL8/ZC3H12A/PCK2/FOXO3/MLC1/PDE4B/LILRB2/PAQR7/ANXA1/CARD16/RIPK2/RET/GSTP1/TFPI/STAP1/SASH1/NKX3-1/CD14/CARM1/PPBP/BCL2L2/HES1/ADAM9/CD274/SRD5A1/MGST1/TNFAIP3/AQP1/ADAM15/IL15/DEFA3/SRC/IRF8/LILRB1/CD180/TESC/CASP1/KANK2/ACE/TSPO/SGK1/CCNA2/LDLR/NR4A3/MEF2C/SCIMP/CXCL10/CTSG/LY86/NFKBIA/PPARGC1B/CD36/GPBAR1/NR1H3/KMO/NLRP7/MRC1/NLRP3/CEBPE/PID1/ZNF366/KCNMB1/ZNF703/FFAR3/CD86/PDCD1LG2/NOD2/PT…
43	Pos	GO:1901701	cellular response to oxygen-containing compound	831	-0.298393859	-1.370843639	0.00012018	0.01596154	0.01478931	2322	tags=26%, list=15%, signal=23%	GATA1/RHOQ/HSP90B1/GCLC/RUVBL2/LRP8/DTNBP1/CACNA1A/PDK4/ACACA/HRH2/ECHDC3/PRDX5/TNF/PLEC/MYD88/FAM210B/KLF1/PPIF/ZBED6/PTGER4/P2RX4/BACE1/ESD/PRDX1/DMTN/CXCL1/TNFRSF1B/PAWR/APP/TICAM1/SERPINF1/ZDHHC7/NET1/BCL10/AGTRAP/PTPN2/SPHK1/HCK/PKM/TRIB1/SCARB1/RAD51/SHMT1/IMPACT/NCOA4/ACHE/RB1/RGS10/IL18BP/JAK2/EPHB2/CEACAM1/KIF18A/CDK5/HDAC9/EZH2/CXCL8/LY6E/DAPK1/ZC3H12A/NR4A2/CAT/PCK2/SLC26A6/UCP2/FOXO3/…
168	Neg	GO:0071357	cellular response to type I interferon	51	-0.665783863	-2.101309576	3.52E-06	0.000358237	0.000339077	1335	tags=25%, list=8%, signal=23%	ZBP1/STAT1/STAT2/IRF7/IFITM3/TRIM6/OAS2/OAS1/IFI27/ISG15/OAS3/USP18/IFIT1
78	Pos	GO:0071357	cellular response to type I interferon	51	-0.576031759	-1.918585175	0.000337432	0.024280044	0.022496895	3686	tags=39%, list=24%, signal=30%	IFITM1/STING1/STAT1/RNF185/MUL1/MYD88/PTPN2/USP27X/SAMHD1/OAS2/USP18/IRF7/STAT2/ISG15/OAS1/IFIT1/OAS3/TRIM6/IFI27/IFITM3
50	Pos	GO:0032602	chemokine production	74	-0.518591901	-1.831692147	0.000158378	0.017394122	0.016116681	3048	tags=42%, list=20%, signal=34%	MUL1/TNF/MYD88/EIF2AK2/APP/TICAM1/SYK/IL4R/C5/F2RL1/LGALS9/RIPK2/SELENOK/GSTP1/ADORA2B/AIF1/CD74/IL7/TLR7/CSF1R/HMOX1/IL1RL1/CARD9/FFAR3/OAS1/LILRB4/NOD2/KLF4/OAS3/ARG2/EGR1
207	Neg	GO:0006935	chemotaxis	415	0.302291931	1.424201638	0.00036117	0.02179438	0.020628694	1962	tags=22%, list=12%, signal=20%	UNC5B/NFIB/FPR3/XCL1/CXCL2/ANOS1/PLXNB3/SEMA6B/CXCL5/PDGFRA/CKLF/LGALS3/PF4V1/CMTM5/PPBP/THBS1/CCL23/FGF2/PDGFA/SCN1B/ITGB3/SFTPD/SERPINE1/DRAXIN/CXCL1/EPHB3/VEGFC/PF4/ISL2/CCR3/CXCL8/CXCL6/TRPM4/FCER1G/EFNA1/F2RL1/GPNMB/JAM3/VCAM1/NRCAM/BSG/AIF1/MPP1/NRG1/IL1B/NINJ1/PDGFB/CMTM2/PPM1F/FLT1/HSD3B7/RAC1/NR4A1/C5AR2/XCR1/XCL2/PTAFR/MAPK3/CXCR1/CXCL3/PGRMC1/CXCL16/TGFB2/SPI1/PADI2/RHOG/KIT/NIBAN2/CHN…
138	Neg	GO:0050817	coagulation	173	0.466634042	2.019820041	9.71E-08	2.08E-05	1.97E-05	2393	tags=32%, list=15%, signal=28%	KRT1/SLC4A1/GP6/PRKG1/ENTPD2/PROS1/PDGFRA/TFPI/GP9/PF4V1/TREML1/MYL9/THBS1/SELP/ADRA2A/HBB/PDGFA/MMRN1/ITGB3/SERPINE1/GATA1/F12/PF4/MPIG6B/F2RL3/DMTN/GP1BA/GP5/PEAR1/FCER1G/F2RL1/MPL/TBXA2R/PDGFB/P2RY1/ALOX12/ILK/VWF/FUNDC2/PROC/F13A1/P2RX1/SERPINA1/CD9/PLAU/SCUBE1/HPSE/F11R/CLIC1/GNAS/THBD/FERMT3/ITGA2/DGKG/VCL/GNA12
143	Neg	GO:0006956	complement activation	87	-0.618437598	-2.145246639	2.03E-07	3.57E-05	3.38E-05	2385	tags=56%, list=14%, signal=48%	IGHV3-49/IGHG3/IGHV2-5/IGHV2-70/IGHV1-69/IGHA1/IGLC2/IGHV3-64D/IGHM/IGHV6-1/IGHE/IGHV3-53/IGHV3-64/IGHV3-20/C5/IGHV3-72/IGHD/CR2/IGLC6/IGHV3-21/C4A/IGLL5/IGHV3-30/IGHV3-11/IGHV4-59/IGHV3-7/IGHV3-33/IGHV4-34/IGHV5-51/IGHV1-18/IGHV4-39/IGHV3-15/IGHV1-24/IGHV3-23/IGHV1-3/IGHV3-73/IGHV3-74/IGHG1/IGHV4-4/IGHV1-58/IGHV3-13/IGHV2-26/IGLC7/IGHV4-61/MASP2/SERPING1/IGHV2-70D/IGHV1-69D/C4BPA
121	Neg	GO:0006958	complement activation, classical pathway	76	-0.691059619	-2.359338731	6.18E-10	3.35E-07	3.17E-07	2385	tags=64%, list=14%, signal=55%	IGHV3-49/IGHG3/IGHV2-5/IGHV2-70/IGHV1-69/IGHA1/IGLC2/IGHV3-64D/IGHM/IGHV6-1/IGHE/IGHV3-53/IGHV3-64/IGHV3-20/C5/IGHV3-72/IGHD/CR2/IGLC6/IGHV3-21/C4A/IGLL5/IGHV3-30/IGHV3-11/IGHV4-59/IGHV3-7/IGHV3-33/IGHV4-34/IGHV5-51/IGHV1-18/IGHV4-39/IGHV3-15/IGHV1-24/IGHV3-23/IGHV1-3/IGHV3-73/IGHV3-74/IGHG1/IGHV4-4/IGHV1-58/IGHV3-13/IGHV2-26/IGLC7/IGHV4-61/MASP2/SERPING1/IGHV2-70D/IGHV1-69D/C4BPA
37	Pos	GO:0001816	cytokine production	590	-0.322195777	-1.439591286	7.29E-05	0.011249409	0.010423242	2847	tags=26%, list=18%, signal=22%	FGR/PTGER4/AGPAT2/GPR18/GSDMD/PML/TNFRSF1B/EIF2AK2/APP/TICAM1/NLRC4/RNF135/POLA1/MMP8/SYK/BCL10/TNFRSF21/NRROS/SPHK1/CLEC6A/ANXA4/NCKAP1L/ACP5/IL4R/GBA/PANX1/C5/RPS6KA4/F2RL1/LGALS9/DDX58/IFIH1/LGALS9B/ABCD1/JAK2/EPHB2/NLRP6/GBP5/CEACAM1/CD4/HDAC9/IRF4/EZH2/ZC3H12A/PDE4B/LILRB2/POU2AF1/ANXA1/CARD16/RIPK2/SELENOK/GSTP1/HGF/ERMAP/BANK1/TLR5/OAS2/RELB/HFE/IL27/CD160/CD40/CD14/PCSK5/IGF2BP2/ADORA2B/A…
179	Neg	GO:0006952	defense response	1251	-0.316083667	-1.362777744	3.53E-05	0.003023448	0.002861737	1995	tags=16%, list=12%, signal=15%	IL17RB/IGKV3-20/AKAP1/IGLC2/IGHV3-64D/ANKHD1/NLRC5/YES1/TRIM5/ZC3HAV1/IL18R1/MATR3/CNR1/SETD6/IGHM/TNFAIP3/STXBP4/IGHV6-1/CCR9/KL/DRD4/CMKLR1/SOCS1/IGHE/H19/DTX3L/TARM1/IGHV3-53/ADGRB1/BLNK/IGHV3-64/IGHV3-20/TRGV9/SPON2/GSDMB/C5/IFNG/TNK1/CLEC4C/JUN/GBP3/IGHV3-72/PER1/KLRK1/SP140/IFI16/CCR6/H2BC6/NLRP2/CLEC12B/IL12A/CLNK/TNFRSF11A/NCR3/TXK/IGFBP4/ZBP1/STAP1/IL10/IFI35/MOV10/HMGB3/CXCL10/PML/AICDA…
5	Pos	GO:0006952	defense response	1216	-0.312809932	-1.462397435	2.30E-08	4.90E-05	4.54E-05	2851	tags=27%, list=18%, signal=24%	ADM/USP46/FGR/PTGER4/PVR/XCL2/PRDX1/CERS6/GSDMD/PML/CXCL1/ACVR1/TNFRSF1B/EIF2AK2/APP/ENPP3/SLAMF8/C8G/PSMA1/TICAM1/TRGV3/STX8/METRNL/NLRC4/RHBDF2/SERPINF1/SCN9A/GBP2/RNF135/CNR2/MMP8/SYK/BCL10/NRROS/IGHV1-69/PTPN2/SPHK1/HCK/IGHV3-21/PSMA6/CLEC6A/USP27X/CSF1/ACP5/TIMP1/ATG7/IL4R/GBA/IL1RN/C5/ADA/RPS6KA4/IGHV4-39/PLK2/F2RL1/LGALS9/RB1/TSPAN32/DDX58/IFIH1/GRN/IGHV1-24/ABCD1/JAK2/EPHB2/NLRP6/SLC15A2/…
122	Neg	GO:0042742	defense response to bacterium	217	-0.528074738	-2.068444734	6.36E-10	3.35E-07	3.17E-07	2424	tags=39%, list=15%, signal=33%	GBP2/IGHV3-49/GSDMA/IGHG3/H2BC8/PLA2G6/IGHV2-5/NOD2/IGHV2-70/NOD1/IGHV1-69/IGHA1/IGKV3-20/IGLC2/IGHV3-64D/IGHM/IGHV6-1/IGHE/IGHV3-53/ADGRB1/IGHV3-64/IGHV3-20/SPON2/GSDMB/IGHV3-72/KLRK1/H2BC6/IL12A/IL10/AICDA/CD160/IGHD/JCHAIN/GBP4/IGLC6/IGHV3-21/RNF213/IGLL5/LYZ/IGHV3-30/IGHV3-11/IGHV4-59/LYG1/IGHV3-7/IGHV3-33/IGHV4-34/HP/COCH/CTSG/IGHV5-51/IGHV1-18/IGHV4-39/EPHA2/RNASE3/IGHV3-15/IGHV1-24/IGHV3-2…
32	Pos	GO:0042742	defense response to bacterium	207	-0.415760308	-1.699894185	4.63E-05	0.00825685	0.00765046	2653	tags=36%, list=17%, signal=30%	NLRC4/GBP2/SYK/IGHV1-69/IGHV3-21/ACP5/IGHV4-39/F2RL1/GRN/IGHV1-24/NLRP6/CD4/IGHV4-59/IGKV3-20/IGHV1-18/IGHV4-61/RIPK2/H2BC12/IGHV4-34/TLR5/IGHV3-73/OAS2/CD160/SELP/PPBP/AQP1/IGHV6-1/GBP4/IGHV3-23/DEFA3/GBP6/IRF8/IGHV3-74/ANG/FCER1G/IGHD/IGHM/NAIP/IGHV2-5/IGHV3-20/P2RX7/IGLL5/MPEG1/SLPI/CTSG/PI3/COLEC12/CD36/IGHV1-58/EMILIN2/STAB1/HP/IGHV5-51/LYZ/ISG15/IGLC6/IGHV3-48/IGHV3-33/IGHV3-15/CEBPE/CARD9/…
117	Neg	GO:0098542	defense response to other organism	829	-0.396636851	-1.696101745	7.62E-11	1.04E-07	9.88E-08	2509	tags=23%, list=15%, signal=20%	SHFL/ZBTB1/SKP2/DAB2IP/LEAP2/DDX60L/RTP4/ERAP1/SARM1/GBP2/IFNLR1/IGHV3-49/CD177/GSDMA/IGHG3/H2BC8/PLA2G6/IGHV2-5/SLFN13/NOD2/NLRC3/ADAMTS13/MX2/IGHV2-70/NOD1/IGHV1-69/APOL1/APOBEC3A/IGHA1/IGKV3-20/AKAP1/IGLC2/IGHV3-64D/ANKHD1/NLRC5/YES1/TRIM5/ZC3HAV1/MATR3/IGHM/TNFAIP3/STXBP4/IGHV6-1/SOCS1/IGHE/DTX3L/TARM1/IGHV3-53/ADGRB1/IGHV3-64/IGHV3-20/TRGV9/SPON2/GSDMB/C5/IFNG/TNK1/CLEC4C/GBP3/IGHV3-72/KLRK1…
2	Pos	GO:0098542	defense response to other organism	808	-0.34242231	-1.565960871	3.93E-08	4.90E-05	4.54E-05	2326	tags=23%, list=15%, signal=21%	F2RL1/LGALS9/TSPAN32/DDX58/IFIH1/GRN/IGHV1-24/JAK2/NLRP6/SLC15A2/GBP5/CEACAM1/CD4/MATR3/BNIP3L/IGHV4-59/APOBEC3A/SIGLEC10/IRF4/CALCOCO2/SAMHD1/TRIM58/IGKV3-20/DAPK1/ZC3H12A/SLC26A6/CD1D/IGHV1-18/IGHV4-61/PTK2/DDX60L/GCH1/ANXA1/COTL1/RIPK2/H2BC12/SELENOK/IGHV4-34/TLR5/RNASET2/CDC42EP4/PARP9/IGHV3-73/IFIT5/OAS2/RELB/TRIM64B/IL27/CD160/SELP/CD40/CD14/EIF2AK4/USP18/TRIM22/SERPING1/PPBP/CLPB/IL4/AIF1/…
126	Neg	GO:0140546	defense response to symbiont	246	-0.502311551	-1.989347	7.03E-09	2.71E-06	2.57E-06	2601	tags=25%, list=16%, signal=21%	BIRC3/DEFA1/SHFL/SKP2/DDX60L/RTP4/IFNLR1/SLFN13/MX2/APOBEC3A/AKAP1/NLRC5/TRIM5/ZC3HAV1/TNFAIP3/DTX3L/SPON2/IFNG/GBP3/IFI16/ZBP1/MOV10/CXCL10/PML/AICDA/STAT1/PARP9/AIM2/DDX58/STAT2/TRIM22/POLR3G/IRF7/DHX58/IRF9/IFIT5/APOBEC3B/IFIH1/PLSCR1/DDIT4/IFITM3/GBP1/EIF2AK2/OASL/IL23R/IFIT2/DDX60/AZU1/TRIM6/OAS2/OAS1/IFI6/IFI27/HERC5/IFIT3/MX1/ISG15/OAS3/IFIT1/IFI44L/RSAD2
83	Pos	GO:0140546	defense response to symbiont	240	-0.377625006	-1.563173316	0.000351806	0.024280044	0.022496895	3984	tags=35%, list=26%, signal=26%	IRF1/BCL2L1/DDX21/EXOC1/AGBL5/OASL/TKFC/FOXP3/SHFL/MLKL/IFITM1/HYAL2/DHX58/BIRC2/IFNLR1/STING1/STAT1/IFI16/POLR3C/ITGAX/SLFN11/PYCARD/RNF185/TRIM8/GBP1/FGL2/MUL1/IRF5/PMAIP1/MYD88/PML/EIF2AK2/TICAM1/RNF135/USP27X/ATG7/F2RL1/TSPAN32/DDX58/IFIH1/BNIP3L/APOBEC3A/SAMHD1/ZC3H12A/DDX60L/SELENOK/PARP9/IFIT5/OAS2/IL27/CD40/EIF2AK4/TRIM22/CLPB/IL4/TNFAIP3/IRF7/IL15/UNC93B1/DEFA3/BST2/STAT2/LILRB1/IFIT3/ZD…
125	Neg	GO:0051607	defense response to virus	246	-0.502311551	-1.989347	7.03E-09	2.71E-06	2.57E-06	2601	tags=25%, list=16%, signal=21%	BIRC3/DEFA1/SHFL/SKP2/DDX60L/RTP4/IFNLR1/SLFN13/MX2/APOBEC3A/AKAP1/NLRC5/TRIM5/ZC3HAV1/TNFAIP3/DTX3L/SPON2/IFNG/GBP3/IFI16/ZBP1/MOV10/CXCL10/PML/AICDA/STAT1/PARP9/AIM2/DDX58/STAT2/TRIM22/POLR3G/IRF7/DHX58/IRF9/IFIT5/APOBEC3B/IFIH1/PLSCR1/DDIT4/IFITM3/GBP1/EIF2AK2/OASL/IL23R/IFIT2/DDX60/AZU1/TRIM6/OAS2/OAS1/IFI6/IFI27/HERC5/IFIT3/MX1/ISG15/OAS3/IFIT1/IFI44L/RSAD2
82	Pos	GO:0051607	defense response to virus	240	-0.377625006	-1.563173316	0.000351806	0.024280044	0.022496895	3984	tags=35%, list=26%, signal=26%	IRF1/BCL2L1/DDX21/EXOC1/AGBL5/OASL/TKFC/FOXP3/SHFL/MLKL/IFITM1/HYAL2/DHX58/BIRC2/IFNLR1/STING1/STAT1/IFI16/POLR3C/ITGAX/SLFN11/PYCARD/RNF185/TRIM8/GBP1/FGL2/MUL1/IRF5/PMAIP1/MYD88/PML/EIF2AK2/TICAM1/RNF135/USP27X/ATG7/F2RL1/TSPAN32/DDX58/IFIH1/BNIP3L/APOBEC3A/SAMHD1/ZC3H12A/DDX60L/SELENOK/PARP9/IFIT5/OAS2/IL27/CD40/EIF2AK4/TRIM22/CLPB/IL4/TNFAIP3/IRF7/IL15/UNC93B1/DEFA3/BST2/STAT2/LILRB1/IFIT3/ZD…
227	Neg	GO:0071103	DNA conformation change	94	-0.480385383	-1.691731835	0.000974608	0.048671602	0.046068372	4873	tags=47%, list=30%, signal=33%	DHX36/TOP2B/MCM3/ATRX/CHD9/CHD3/CHTF18/HELB/MCM2/ERCC6L/ASCC3/SMARCAD1/ABL1/MRE11/RAD50/BRIP1/RAD54B/CHD1/CHD2/HNRNPA2B1/CHD7/MCM7/RTEL1/MCM8/MNAT1/TOP1MT/FBH1/RAD54L2/RECQL/GINS1/ZRANB3/IGHMBP2/CHD6/MCM4/GINS2/HMGB3/RAD51/RECQL4/PIF1/TOP2A/DNA2/POLQ/CDC45/NAV2
203	Neg	GO:0022900	electron transport chain	142	0.402307465	1.699050201	0.000287322	0.018091893	0.017124237	4717	tags=51%, list=29%, signal=37%	SNCA/HAAO/GFUS/AOC2/PINK1/BID/NDUFA2/SDHAF2/NDUFA6/CYBA/ETFA/NCF1/NDUFB3/NDUFB6/MTCO2P12/NDUFS7/ISCU/COX6A1/NCF2/NDUFV3/CHCHD2/AKR7A2/NDUFA1/STEAP4/SDHD/NQO2/NDUFB9/COX3/COX5B/UQCRH/NDUFB1/UQCR10/SDHB/NDUFS2/NDUFA12/COX1/ETFB/SOD2/ND3/POR/NDUFS3/NDUFB5/UQCRB/COX4I1/ETFRF1/COX5A/GHITM/NDUFA4/NDUFB7/GBA/NDUFB8/SURF1/UQCRHL/ALDH4A1/ND4/DEGS1/ND1/GLRX2/NDUFAF1/NDUFC1/UQCRFS1/SDHC/DGUOK/NDUFA8/ALDH2/N…
64	Pos	GO:0006897	endocytosis	488	-0.326210277	-1.438341147	0.00022331	0.020083672	0.018608709	2577	tags=25%, list=17%, signal=22%	SYK/IGHV1-69/SPHK1/M6PR/IGHV3-21/SCARB1/NCKAP1L/MARCHF3/STON1/IGHV4-39/F2RL1/ACHE/LRPAP1/IGHV1-24/CEACAM1/FKBP15/EGF/CDK5/IGHV4-59/CXCL8/CD9/AP2S1/OLR1/IGHV1-18/RNASEK/MLC1/IGHV4-61/AP2A1/IGHV4-34/MCTP1/LGALS3BP/TPCN1/IGHV3-73/DLG4/STAP1/BMP2K/HFE/CUBN/CD14/DENND1A/SNX2/ARRB1/HIP1/IL4/AIF1/SNX9/LRP3/CD22/IGHV6-1/MRC2/FNBP1L/IGHV3-23/CLCN5/VLDLR/RAB34/SRC/LOXL3/IGHV3-74/LILRB1/PPT1/CLEC4F/FCER1G/D…
63	Pos	GO:0044409	entry into host	122	-0.458948365	-1.746689865	0.000225067	0.020083672	0.018608709	2328	tags=30%, list=15%, signal=26%	UVRAG/LGALS9/CD4/CXCL8/LY6E/GYPA/RNASEK/BSG/SNX3/TPCN1/FUCA2/TRIM22/CLEC4G/TRIM10/CD74/SRC/ICAM1/CIITA/LDLR/SCARB2/PLSCR1/FCN1/CTSB/CLEC5A/CD209/MRC1/INSR/CTSL/SIGLEC1/CD86/SLC1A5/NECTIN2/HLA-DRB1/AXL/GAS6/TRIM6/IFITM3
178	Neg	GO:0048821	erythrocyte development	34	0.673748304	2.14430428	3.55E-05	0.003023448	0.002861737	619	tags=29%, list=4%, signal=28%	ALAS2/SLC4A1/FAM210B/GATA1/TAL1/EPB42/TRIM58/RHAG/BPGM/DMTN
157	Neg	GO:0015669	gas transport	14	0.878640952	2.258115617	1.62E-06	0.000203244	0.000192373	533	tags=64%, list=3%, signal=62%	HBQ1/HBM/HBG2/HBA2/HBB/HBA1/HBD/RHAG/HBZ
197	Neg	GO:0006091	generation of precursor metabolites and energy	405	0.310416982	1.459323318	0.00017516	0.011818751	0.011186618	5082	tags=44%, list=31%, signal=31%	SLC4A1/SNCA/PPP1R3G/AVPR1A/IGF2/GNMT/BPGM/HAAO/GFUS/CAVIN3/AOC2/HTR2A/ENPP1/TNF/TALDO1/GAA/PINK1/FECH/ACOX1/BID/COA8/NDUFA2/SDHAF2/GALK1/BLOC1S1/AK4/ATP5F1E/LEPR/UQCR11/PID1/NDUFA6/CYBA/ACSM1/PPIF/IL10RB/SORBS1/ALDOA/CBFA2T3/PGLS/ACSS2/GSK3A/ETFA/INPP5K/STK40/NCF1/CISD1/SIRT6/ATP5MF/FBP1/ATP5PO/FLCN/NDUFB3/NDUFB6/MTCO2P12/TKT/NDUFS7/ISCU/COX6A1/NCF2/PGK1/NDUFV3/CHCHD2/ATP5MG/ANTKMT/AKR7A2/NDUFA1/…
53	Pos	GO:1904659	glucose transmembrane transport	77	-0.505562071	-1.799139096	0.000183342	0.018352513	0.017004688	2627	tags=31%, list=17%, signal=26%	ZDHHC7/MFSD4B/FABP5/HK2/SLC27A1/SORBS1/SLC2A8/OPN3/PPBP/PEA15/ACE/ERFE/NR4A3/SLC2A9/SLC2A5/SLC45A1/ITLN1/SORT1/SLC2A6/INSR/SLC5A10/PID1/C3/LEP
186	Neg	GO:0071621	granulocyte chemotaxis	92	0.487672229	1.903051589	8.89E-05	0.006811327	0.006447019	3070	tags=43%, list=19%, signal=36%	XCL1/CXCL2/CXCL5/CKLF/LGALS3/PF4V1/PPBP/THBS1/CCL23/CXCL1/PF4/CXCL8/CXCL6/FCER1G/JAM3/BSG/MPP1/IL1B/RAC1/C5AR2/XCL2/MAPK3/CXCR1/CXCL3/TGFB2/S100A9/ITGA1/C5AR1/BST1/JAML/CSF3R/CXCR2/TREM1/CCL5/ITGB2/CCL4/ADGRE2/CAMK1D/S100A8/MOSPD2
103	Pos	GO:0071621	granulocyte chemotaxis	89	-0.465064544	-1.702106039	0.000722564	0.039914562	0.0369832	2812	tags=37%, list=18%, signal=31%	XCL2/CXCL1/JAML/SYK/CSF1/NCKAP1L/CXCL8/BSG/PDE4B/PTK2/MPP1/ANXA1/ITGA9/CKLF/JAM3/PPBP/IL4/ADGRE2/CD74/FCER1G/LGALS3/C3AR1/CXCL10/ITGA1/CSF1R/THBS4/NOD2/CCL4L2/CCL3/CCL23/CCL3L1/PF4V1/CCL2
213	Neg	GO:0097530	granulocyte migration	113	0.428173604	1.751775298	0.000494835	0.028103708	0.026600564	3070	tags=41%, list=19%, signal=33%	XCL1/CXCL2/CXCL5/CKLF/LGALS3/PF4V1/PPBP/THBS1/CCL23/CXCL1/PF4/CXCL8/CXCL6/FCER1G/JAM3/BSG/MPP1/IL1B/RAC1/FUT7/C5AR2/XCL2/MAPK3/CXCR1/CXCL3/TGFB2/RHOG/S100A9/ITGA1/C5AR1/BST1/JAML/CSF3R/PECAM1/CXCR2/XG/TREM1/CCL5/CD300A/ITGB2/CCL4/ADGRE2/ADAM8/CAMK1D/S100A8/MOSPD2
131	Neg	GO:0007599	hemostasis	176	0.475333132	2.065881698	3.86E-08	1.07E-05	1.01E-05	2393	tags=33%, list=15%, signal=28%	KRT1/SLC4A1/GP6/PRKG1/ENTPD2/PROS1/PDGFRA/TFPI/GP9/PF4V1/TREML1/MYL9/THBS1/SELP/ADRA2A/HBB/PDGFA/MMRN1/ITGB3/SERPINE1/GATA1/F12/PF4/MPIG6B/F2RL3/DMTN/GP1BA/GP5/PEAR1/FCER1G/F2RL1/AVPR2/MPL/TBXA2R/NFE2/PDGFB/P2RY1/ALOX12/ILK/VWF/FUNDC2/PROC/F13A1/P2RX1/SERPINA1/CD9/PLAU/SCUBE1/HPSE/F11R/CLIC1/GNAS/THBD/FERMT3/ITGA2/DGKG/VCL/GNA12
111	Pos	GO:0008645	hexose transmembrane transport	79	-0.493731259	-1.761414379	0.000941179	0.048424064	0.044867757	2627	tags=30%, list=17%, signal=25%	ZDHHC7/MFSD4B/FABP5/HK2/SLC27A1/SORBS1/SLC2A8/OPN3/PPBP/PEA15/ACE/ERFE/NR4A3/SLC2A9/SLC2A5/SLC45A1/ITLN1/SORT1/SLC2A6/INSR/SLC5A10/PID1/C3/LEP
220	Neg	GO:0042592	homeostatic process	1256	0.241389005	1.217912222	0.000820561	0.043610194	0.041277676	3327	tags=25%, list=20%, signal=22%	KRT1/NDN/SGIP1/WNK2/ADCY6/FPR3/XCL1/ALAS2/SLC4A1/KLF1/KCNMA1/SNCA/TSPO2/PDGFRA/ACHE/TLCD4/GPLD1/GP9/CYP26B1/FSTL1/PPP1R3G/IRX3/CCL23/PTPRN/FGF2/ADRA2A/FAM210B/ESAM/SLC24A3/CRACD/RHCE/ITGB3/SFTPD/FKBP1B/SLC25A37/GATA1/TAL1/EPB42/SPX/TRIM58/AVPR1A/ID1/RHAG/UBB/ILDR2/ACOXL/AHSP/OXTR/ADIPOR1/EGR1/MPIG6B/BPGM/RAMP3/F2RL3/CCR3/XK/ERFE/CXCL6/DMTN/PPARG/GPER1/GP1BA/TRPM4/G0S2/GPX1/GP5/HAAO/F2RL1/AVPR2/SL…
189	Neg	GO:0007156	homophilic cell adhesion via plasma membrane adhesion molecules	62	-0.58170876	-1.909159478	0.000109975	0.008167791	0.007730931	2121	tags=35%, list=13%, signal=31%	CDHR2/CDHR1/CDH1/CELSR2/CDH26/ROBO3/CDH24/CEACAM1/L1CAM/PCDH1/PCDH9/CDHR3/CLSTN3/CELSR1/ROBO1/PCDHGC3/CEACAM6/FAT4/PCDHGB5/PCDHGB6/PCDHGA10/PCDH8
164	Neg	GO:0006959	humoral immune response	194	-0.482400972	-1.866327824	2.63E-06	0.000287395	0.000272023	2385	tags=39%, list=14%, signal=34%	IGHV3-49/IGHG3/H2BC8/PLA2G6/IGHV2-5/NOD2/IGHV2-70/IGHV1-69/IGHA1/IGKV3-20/IGLC2/IGHV3-64D/HLA-DQB1/IGHM/POU2AF1/IGHV6-1/IGHE/IGHV3-53/BLNK/IGHV3-64/IGHV3-20/SPON2/C5/IFNG/IGHV3-72/MS4A1/CCR6/H2BC6/CXCL10/AIRE/IGHD/JCHAIN/CR2/IGLC6/IGHV3-21/C4A/IGLL5/LYZ/IGHV3-30/PAX5/IGHV3-11/IGHV4-59/IGHV3-7/IGHV3-33/IGHV4-34/CTSG/IGHV5-51/IGHV1-18/IGHV4-39/RNASE3/CCL2/IGHV3-15/IGHV1-24/IGHV3-23/TNFRSF21/IGHV1-3…
52	Pos	GO:0006959	humoral immune response	190	-0.414546105	-1.66601921	0.000155066	0.017394122	0.016116681	2168	tags=32%, list=14%, signal=28%	IGHV4-59/CXCL8/IGKV3-20/IGHV1-18/IGHV4-61/POU2AF1/H2BC12/IGHV4-34/BLNK/IGHV3-73/SERPING1/PPBP/IGHV6-1/IGHV3-23/DEFA3/ZP3/IGHV3-74/IL7/ANG/PAX5/IGHD/IGHM/MEF2C/FCER2/IGHV2-5/CXCL10/IGHV3-20/IGLL5/SLPI/CTSG/FCN1/C1QA/PI3/IGHV1-58/IGHV5-51/LYZ/EBI3/C2/IGLC6/CD83/IGHV3-48/IGHV3-33/IGHV3-15/POU2F2/IGHV3-11/HLA-DRB1/NOD2/FOXJ1/C1QB/C3/IGHV2-70/IGHV3-30/IGHV1-69D/HLA-DQB1/PF4V1/IGHV3-64D/SFTPD/IGHV3-13/…
127	Neg	GO:0002455	humoral immune response mediated by circulating immunoglobulin	88	-0.636542036	-2.209630265	1.59E-08	5.77E-06	5.46E-06	2385	tags=57%, list=14%, signal=49%	IGHV3-49/IGHG3/IGHV2-5/NOD2/IGHV2-70/IGHV1-69/IGHA1/IGLC2/IGHV3-64D/IGHM/IGHV6-1/IGHE/IGHV3-53/IGHV3-64/IGHV3-20/C5/IGHV3-72/IGHD/CR2/IGLC6/IGHV3-21/C4A/IGLL5/IGHV3-30/IGHV3-11/IGHV4-59/IGHV3-7/IGHV3-33/IGHV4-34/IGHV5-51/IGHV1-18/IGHV4-39/IGHV3-15/IGHV1-24/IGHV3-23/IGHV1-3/IGHV3-73/IGHV3-74/IGHG1/IGHV4-4/IGHV1-58/IGHV3-13/IGHV2-26/IGLC7/IGHV4-61/MASP2/SERPING1/IGHV2-70D/IGHV1-69D/C4BPA
225	Neg	GO:0006690	icosanoid metabolic process	72	0.477589356	1.786961298	0.000943524	0.0478709	0.045310496	2236	tags=38%, list=14%, signal=33%	CYP2D6/GGT5/PTGS1/AVPR1A/CYP2E1/MGST2/GPX1/AKR1C1/ALOX5AP/IL1B/ALOX15/ALOX12/MGLL/CYP1B1/GPX4/PLA2G4C/DPEP2/ACOX1/CYP4F12/TBXAS1/GGTA1/CYP2S1/TLR2/GGT1/TNFRSF1A/PTGR2/ALOX5
187	Neg	GO:0002252	immune effector process	546	-0.360149035	-1.507470563	8.74E-05	0.006811327	0.006447019	2402	tags=20%, list=15%, signal=17%	NSD2/IGHV3-49/DNASE1/CD177/IGHG3/PLA2G6/IGHV2-5/NOD2/MYO18A/KDM5D/IGHV2-70/IGHV1-69/DLL1/IGHA1/MSH2/IGLC2/MYB/IGHV3-64D/HLA-DQB1/YES1/PRKCE/IL18R1/IGHM/POU2AF1/IGHV6-1/IGHE/TGFB3/IGHV3-53/HLA-DQB2/IGHV3-64/IGHV3-20/SPON2/C5/IFNG/IGHV3-72/KLRK1/CCR6/CLEC12B/IL12A/CLNK/HLA-DOB/NCR3/CD22/STAP1/IL10/FCRL3/IFI35/AIRE/AICDA/CD160/MZB1/NCR1/CEACAM1/IGHD/BLK/DDX58/CR2/IGLC6/IGHV3-21/C4A/IRF7/PTX3/IGLL5/K…
22	Pos	GO:0002252	immune effector process	529	-0.336450779	-1.492518328	1.47E-05	0.003806888	0.003527306	3165	tags=33%, list=20%, signal=28%	IGHV3-7/DOCK2/IGHV3-53/C1RL/FGL2/CFP/GATA1/CUEDC2/NBN/ANXA3/KARS1/CYBC1/CD177/HPRT1/TNF/PLEC/MYD88/SERPINB9/FGR/PTGER4/PVR/MAD2L2/PRDX1/TNFRSF1B/APP/ENPP3/SLAMF8/C8G/TICAM1/HLA-DQB2/SYK/BCL10/IGHV1-69/HCK/PAXIP1/IGHV3-21/NCKAP1L/GPI/MYO1G/IL4R/C5/ADA/IGHV4-39/F2RL1/LGALS9/DDX58/GRN/IGHV1-24/EPHB2/NLRP6/CEACAM1/CD1C/CD1B/MLH1/IGHV4-59/IRF4/ZC3H12A/CD1D/IGHV1-18/IGHV4-61/PTK2/POU2AF1/ANXA1/RIPK2/SE…
114	Neg	GO:0006955	immune response	1473	-0.362209315	-1.569991493	1.60E-11	4.44E-08	4.20E-08	2509	tags=22%, list=15%, signal=20%	SHFL/ZBTB1/SKP2/DAB2IP/LEAP2/TRBV6-4/SMAD3/CD19/ERAP1/SARM1/GBP2/IFNLR1/IRAK1BP1/PLEKHA1/NSD2/IGHV3-49/TRAV26-2/DNASE1/CD177/IGHG3/H2BC8/ERAP2/CARD11/PLA2G6/BTLA/IGHV2-5/TRBJ2-4/TRAV41/NOD2/PAWR/NLRC3/TRBV7-3/ADAMTS13/MX2/BACH2/KDM5D/IGHV2-70/NOD1/SLC39A10/IGHV1-69/OTUD7B/TRBJ1-4/ENPP2/TRBV18/TRBV10-1/DLL1/APOL1/APOBEC3A/IGHA1/IGKV3-20/MSH2/AKAP1/IGLC2/TNFRSF13C/MYB/IGHV3-64D/ANKHD1/TRBV10-3/HLA-…
10	Pos	GO:0006955	immune response	1429	-0.295873782	-1.397130304	1.88E-07	0.000149874	0.000138867	2390	tags=23%, list=15%, signal=22%	IL1RN/TNFRSF13C/TRBJ2-7/C5/ADA/IGHV4-39/PLK2/F2RL1/CTSS/LGALS9/DDX58/IFIH1/GRN/IL18BP/IGHV1-24/IGLV7-46/JAK2/EPHB2/NLRP6/SLC15A2/GBP5/FAS/CEACAM1/CD4/CD1C/CD1B/MATR3/MLH1/IGHV4-59/APOBEC3A/SIGLEC10/FKBP1A/IRF4/CALCOCO2/PKHD1L1/TNFSF13B/SAMHD1/CXCL8/TRIM58/IGKV3-20/DAPK1/ZC3H12A/IGKV2-28/TRBV7-4/SLC26A6/CD1D/IGHV1-18/PDE4B/IGHV4-61/PTK2/LILRB2/POU2AF1/GCH1/RAPGEF3/ANXA1/RIPK2/H2BC12/IGHV4-34/MARCH…
154	Neg	GO:0002429	immune response-activating cell surface receptor signaling pathway	258	-0.45828562	-1.820331362	1.15E-06	0.000151392	0.000143294	2461	tags=30%, list=15%, signal=26%	CD19/PLEKHA1/IGHV3-49/IGHG3/CARD11/PLA2G6/IGHV2-5/PAWR/IGHV2-70/SLC39A10/IGHV1-69/IGHA1/IGLC2/IGHV3-64D/HLA-DQB1/YES1/LAX1/CD247/PRKCE/IGHM/BANK1/IGHV6-1/CMKLR1/IGHE/IGHV3-53/BLNK/IGHV3-64/IGHV3-20/IGHV3-72/KLRK1/MS4A1/NCR3/TXK/CD22/STAP1/FCRL3/CD160/CEACAM1/IGHD/BLK/BTN2A3P/CACNB3/CR2/IGLC6/IGHV3-21/CTLA4/CD38/IGLL5/IGHV3-30/IGHV3-11/IGHV4-59/PLSCR1/IGHV3-7/KLRC4/IGHV3-33/IGHV4-34/IGHV5-51/IGHV1…
155	Neg	GO:0002757	immune response-activating signal transduction	258	-0.45828562	-1.820331362	1.15E-06	0.000151392	0.000143294	2461	tags=30%, list=15%, signal=26%	CD19/PLEKHA1/IGHV3-49/IGHG3/CARD11/PLA2G6/IGHV2-5/PAWR/IGHV2-70/SLC39A10/IGHV1-69/IGHA1/IGLC2/IGHV3-64D/HLA-DQB1/YES1/LAX1/CD247/PRKCE/IGHM/BANK1/IGHV6-1/CMKLR1/IGHE/IGHV3-53/BLNK/IGHV3-64/IGHV3-20/IGHV3-72/KLRK1/MS4A1/NCR3/TXK/CD22/STAP1/FCRL3/CD160/CEACAM1/IGHD/BLK/BTN2A3P/CACNB3/CR2/IGLC6/IGHV3-21/CTLA4/CD38/IGLL5/IGHV3-30/IGHV3-11/IGHV4-59/PLSCR1/IGHV3-7/KLRC4/IGHV3-33/IGHV4-34/IGHV5-51/IGHV1…
151	Neg	GO:0002768	immune response-regulating cell surface receptor signaling pathway	283	-0.449402454	-1.803132226	8.96E-07	0.000129808	0.000122865	2461	tags=29%, list=15%, signal=25%	CD19/PLEKHA1/IGHV3-49/IGHG3/CARD11/PLA2G6/BTLA/IGHV2-5/PAWR/IGHV2-70/SLC39A10/IGHV1-69/IGHA1/IGLC2/IGHV3-64D/HLA-DQB1/YES1/LAX1/CD247/PRKCE/IGHM/BANK1/IGHV6-1/CMKLR1/IGHE/IGHV3-53/BLNK/IGHV3-64/IGHV3-20/IGHV3-72/KLRK1/MS4A1/CLEC12B/NCR3/TXK/CD22/STAP1/FCRL3/CD160/CEACAM1/IGHD/BLK/BTN2A3P/CD24/CACNB3/CR2/LILRA4/IGLC6/IGHV3-21/FCGR1BP/CTLA4/CD38/IGLL5/IGHV3-30/IGHV3-11/IGHV4-59/PLSCR1/IGHV3-7/KLRC4…
160	Neg	GO:0002764	immune response-regulating signaling pathway	418	-0.410388922	-1.696958515	1.86E-06	0.000219352	0.00020762	2482	tags=24%, list=15%, signal=21%	DAB2IP/CD19/SARM1/PLEKHA1/IGHV3-49/IGHG3/CARD11/PLA2G6/BTLA/IGHV2-5/NOD2/PAWR/IGHV2-70/NOD1/SLC39A10/IGHV1-69/IGHA1/IGLC2/IGHV3-64D/HLA-DQB1/YES1/LAX1/CD247/PRKCE/IGHM/TNFAIP3/BANK1/IGHV6-1/CMKLR1/IGHE/IGHV3-53/BLNK/IGHV3-64/IGHV3-20/IGHV3-72/KLRK1/MS4A1/CLEC12B/NCR3/TXK/CD22/STAP1/FCRL3/IFI35/CD160/CEACAM1/IGHD/BLK/BTN2A3P/CD24/DDX58/CACNB3/CR2/LILRA4/IGLC6/IGHV3-21/FCGR1BP/CTLA4/CD38/PTPRS/IRF7…
68	Pos	GO:0002764	immune response-regulating signaling pathway	411	-0.336339752	-1.462458599	0.000260891	0.021593457	0.020007614	2601	tags=28%, list=17%, signal=24%	RNF135/SYK/BCL10/TNFRSF21/IGHV1-69/PTPN2/HCK/IGHV3-21/CLEC6A/NCKAP1L/MYO1G/ADA/IGHV4-39/F2RL1/CTSS/DDX58/IFIH1/IGHV1-24/NLRP6/SLC15A2/CEACAM1/IGHV4-59/IRF4/ZC3H12A/IGHV1-18/PDE4B/IGHV4-61/PTK2/LILRB2/RIPK2/IGHV4-34/ERMAP/BANK1/TLR5/BLNK/IGHV3-73/CD79A/STAP1/PIK3AP1/CD300LF/CD160/CD40/CD14/CLPB/TNFAIP3/IRF7/IRAK3/IFI35/CD22/IGHV6-1/HLA-DPB1/UNC93B1/IGHV3-23/LIMK1/CD79B/SRC/CD19/CD24/IGHV3-74/LILRB…
145	Neg	GO:0016064	immunoglobulin mediated immune response	177	-0.516470508	-1.973115925	3.05E-07	5.19E-05	4.91E-05	2461	tags=34%, list=15%, signal=30%	CD19/NSD2/IGHV3-49/IGHG3/IGHV2-5/NOD2/IGHV2-70/IGHV1-69/IGHA1/MSH2/IGLC2/IGHV3-64D/HLA-DQB1/IGHM/IGHV6-1/IGHE/IGHV3-53/HLA-DQB2/IGHV3-64/IGHV3-20/C5/IGHV3-72/CCR6/HLA-DOB/IL10/AICDA/IGHD/CR2/IGLC6/IGHV3-21/C4A/IRF7/IGLL5/IGHV3-30/IGHV3-11/IGHV4-59/IGHV3-7/IGHV3-33/IGHV4-34/FCGR1A/IGHV5-51/IGHV1-18/IGHV4-39/IGHV3-15/IGHV1-24/IGHV3-23/IGHV1-3/IGHV3-73/IGHV3-74/IGHG1/IGHV4-4/IGHV1-58/IGHV3-13/IGHV2-…
23	Pos	GO:0016064	immunoglobulin mediated immune response	171	-0.45126029	-1.792659833	2.09E-05	0.004979222	0.004613543	2602	tags=40%, list=17%, signal=34%	HLA-DQB2/BCL10/IGHV1-69/PAXIP1/IGHV3-21/IL4R/C5/IGHV4-39/IGHV1-24/MLH1/IGHV4-59/IGHV1-18/IGHV4-61/IGHV4-34/IGHV3-73/CD40/SERPING1/IL4/IRF7/TNFSF13/IGHV6-1/HLA-DPB1/HLA-DPA1/IGHV3-23/CD74/HLA-DMB/CD19/ZP3/IGHV3-74/FCER1G/HLA-DQA1/IGHD/IGHM/FCER2/FCGR3A/IGHV2-5/IGHV3-20/HLA-DRA/IGLL5/BTK/HLA-DOB/C1QA/HLA-DMA/SWAP70/IGHV1-58/C17orf99/IGHV5-51/HLA-DOA/C2/IGLC6/IGHV3-48/IGHV3-33/IGHV3-15/FCGR1A/CARD9/…
119	Neg	GO:0002377	immunoglobulin production	178	-0.571289738	-2.183108398	2.21E-10	1.60E-07	1.51E-07	1993	tags=35%, list=12%, signal=31%	IGKV3-20/MSH2/HLA-DQB1/IGLV3-25/IGKV2-29/HLA-DQB2/CCR6/HLA-DOB/IGKV3-15/IGKV2D-29/IGLV3-27/CD22/IL10/FCRL3/IGKV3D-15/IGLV2-14/AICDA/MZB1/IGKV2D-28/IGLV1-47/IGLV1-51/IGKV2D-30/IGLV3-19/IGLV2-11/TRDV3/IGKV1-39/IGKV6D-21/IGKV1-8/IGLV2-23/IGLV9-49/IGKV3D-20/IGKV4-1/IGKV1-12/IGKV1D-39/IGLV6-57/IGKV1-5/IGLV2-8/IGLV4-69/IGLV1-44/TRDV2/IGKV2-28/IGLV1-40/IGKV1-27/IGLV3-21/IGKV2-30/IGLV5-45/IGKV5-2/IGLV10-…
94	Pos	GO:0042430	indole-containing compound metabolic process	14	-0.782500017	-1.927650637	0.000549643	0.033042233	0.030615581	1483	tags=64%, list=10%, signal=58%	SRD5A1/AFMID/KYNU/ALDH2/HAAO/IL4I1/AANAT/KMO/IDO1
181	Neg	GO:0006954	inflammatory response	583	0.288757011	1.39171004	5.79E-05	0.004791054	0.004534802	3240	tags=31%, list=20%, signal=26%	KRT1/FPR3/XCL1/CXCL2/CXCL5/SNCA/ACKR1/CYP26B1/PF4V1/GGT5/PPBP/THBS1/CCL23/SELP/ADRA2A/PTGS1/SERPINE1/CXCL1/ZP3/F12/PDE2A/TIMP1/PF4/LILRA5/CCR3/CXCL8/CXCL6/CLU/VNN1/PPARG/GPER1/MGST2/IL1R2/FOS/ORM2/TEK/GPX1/F2RL1/FOLR2/JAM3/TBXA2R/ADORA3/VCAM1/AIF1/TNIP3/TNFAIP8L2/ALOX5AP/IL1B/NINJ1/PTGIR/ALOX15/CREB3L3/PYCARD/HYAL2/TNF/CEBPB/DHRS7B/SHARPIN/TYROBP/ACP5/RAC1/MGLL/GPX4/PROC/FUT7/C5AR2/PLA2G4C/PRCP/X…
21	Pos	GO:0006954	inflammatory response	565	-0.337776112	-1.508375115	1.22E-05	0.00333579	0.003090807	3036	tags=32%, list=19%, signal=26%	NEAT1/DDT/IRF5/KARS1/PRDX5/ADAM8/CXCR4/TNF/MYD88/PLD3/ADM/FGR/PTGER4/XCL2/CERS6/GSDMD/CXCL1/ACVR1/TNFRSF1B/APP/ENPP3/SLAMF8/PSMA1/TICAM1/METRNL/NLRC4/RHBDF2/SERPINF1/SCN9A/CNR2/MMP8/SYK/NRROS/PTPN2/SPHK1/HCK/PSMA6/CSF1/ACP5/TIMP1/IL4R/GBA/IL1RN/C5/ADA/RPS6KA4/PLK2/F2RL1/LGALS9/RB1/GRN/ABCD1/JAK2/EPHB2/NLRP6/GBP5/OSMR/NKIRAS2/HDAC9/SIGLEC10/EZH2/CXCL8/ZC3H12A/CEBPA/OLR1/CHST2/ANXA1/RIPK2/GSTP1/HGF…
116	Neg	GO:0045087	innate immune response	667	-0.415580391	-1.755380573	1.06E-10	1.04E-07	9.88E-08	2509	tags=24%, list=15%, signal=21%	SHFL/ZBTB1/SKP2/DAB2IP/ERAP1/SARM1/GBP2/IFNLR1/IGHV3-49/CD177/IGHG3/H2BC8/IGHV2-5/NOD2/NLRC3/ADAMTS13/MX2/IGHV2-70/NOD1/IGHV1-69/APOL1/APOBEC3A/IGHA1/AKAP1/IGLC2/IGHV3-64D/ANKHD1/NLRC5/YES1/TRIM5/ZC3HAV1/MATR3/IGHM/TNFAIP3/STXBP4/IGHV6-1/SOCS1/IGHE/DTX3L/TARM1/IGHV3-53/ADGRB1/IGHV3-64/IGHV3-20/TRGV9/SPON2/C5/IFNG/TNK1/CLEC4C/GBP3/IGHV3-72/KLRK1/IFI16/H2BC6/NLRP2/CLEC12B/IL12A/CLNK/NCR3/TXK/ZBP1/I…
6	Pos	GO:0045087	innate immune response	652	-0.35411081	-1.597692086	5.44E-08	5.18E-05	4.80E-05	2326	tags=25%, list=15%, signal=22%	F2RL1/LGALS9/DDX58/IFIH1/GRN/IGHV1-24/JAK2/NLRP6/SLC15A2/GBP5/CEACAM1/MATR3/IGHV4-59/APOBEC3A/SIGLEC10/CALCOCO2/SAMHD1/TRIM58/DAPK1/SLC26A6/CD1D/IGHV1-18/IGHV4-61/PTK2/GCH1/ANXA1/RIPK2/H2BC12/IGHV4-34/TLR5/RNASET2/CDC42EP4/PARP9/IGHV3-73/IFIT5/OAS2/RELB/TRIM64B/IL27/CD160/CD40/CD14/USP18/TRIM22/SERPING1/CLPB/IL4/AIF1/TNFAIP3/TRIM10/IRF7/IRAK3/ADAM15/IFI35/IGHV6-1/PARP14/HLA-DPA1/GBP4/UNC93B1/IGHV…
85	Pos	GO:0032611	interleukin-1 beta production	76	-0.504028426	-1.790295799	0.000387185	0.025416243	0.023549651	2926	tags=43%, list=19%, signal=35%	TNF/MYD88/GSDMD/PML/APP/NLRC4/SPHK1/ACP5/PANX1/F2RL1/LGALS9/JAK2/GBP5/ZC3H12A/CARD16/RIPK2/GSTP1/TNFAIP3/CASP1/S1PR3/CD33/P2RX7/TMEM106A/FZD5/CD36/NLRP7/NLRP3/LILRB4/NOD2/NLRP2/CCL3/ARG2/EGR1
61	Pos	GO:0032612	interleukin-1 production	87	-0.50007795	-1.81670593	0.00021457	0.020083672	0.018608709	2926	tags=43%, list=19%, signal=35%	TNF/MYD88/GSDMD/PML/APP/NLRC4/SPHK1/ACP5/PANX1/F2RL1/LGALS9/JAK2/GBP5/CEACAM1/ZC3H12A/ANXA1/CARD16/RIPK2/GSTP1/TNFAIP3/CASP1/S1PR3/IGHD/CD33/P2RX7/TMEM106A/FZD5/CD36/NLRP7/NLRP3/LILRB4/NOD2/NLRP2/CCL3/GAS6/ARG2/EGR1
18	Pos	GO:0045321	leukocyte activation	788	-0.316498371	-1.44937227	4.32E-06	0.001369592	0.001269008	2853	tags=27%, list=18%, signal=23%	JMJD6/IL15RA/FGR/PTGER4/GPR18/MAD2L2/EFNB1/PRDX1/PSMB10/JUND/TNFRSF1B/PAWR/APP/ENPP3/SLAMF8/TICAM1/JAML/BAK1/HLA-DQB2/CNR2/MMP8/SYK/BCL10/TNFRSF21/IGHV1-69/PTPN2/SPHK1/PAXIP1/IGHV3-21/CSF1/NCKAP1L/IL4R/GBA/TNFRSF13C/ADA/IGHV4-39/SLC25A5/F2RL1/LGALS9/TSPAN32/GRN/IGHV1-24/LGALS9B/JAK2/EPHB2/CEACAM1/CD4/CD1C/MLH1/HDAC9/IGHV4-59/FKBP1A/IRF4/EZH2/SOCS6/TNFSF13B/CXCL8/ZC3H12A/CEBPA/FOXO3/HHEX/CD1D/IGHV…
190	Neg	GO:0030595	leukocyte chemotaxis	175	0.388605225	1.689400593	0.000120858	0.008862399	0.008388388	3070	tags=38%, list=19%, signal=31%	XCL1/CXCL2/CXCL5/CKLF/LGALS3/PF4V1/PPBP/THBS1/CCL23/SFTPD/SERPINE1/CXCL1/VEGFC/PF4/CXCL8/CXCL6/TRPM4/FCER1G/F2RL1/JAM3/BSG/AIF1/MPP1/IL1B/NINJ1/PDGFB/FLT1/HSD3B7/RAC1/C5AR2/XCL2/MAPK3/CXCR1/CXCL3/CXCL16/TGFB2/SPI1/PADI2/KIT/S100A9/FPR2/MMP28/GPSM3/ITGA1/C5AR1/BST1/JAML/CSF3R/ALOX5/DUSP1/CXCR2/TMEM102/CCR2/TREM1/CCL5/ANO6/ITGB2/DDT/CCL4/RPS19/ADGRE2/ADAM8/IL6R/CAMK1D/S100A8/MOSPD2
153	Neg	GO:0002443	leukocyte mediated immunity	386	-0.414386862	-1.701617868	9.89E-07	0.000138341	0.000130941	2402	tags=23%, list=15%, signal=20%	NSD2/IGHV3-49/DNASE1/CD177/IGHG3/IGHV2-5/NOD2/KDM5D/IGHV2-70/IGHV1-69/IGHA1/MSH2/IGLC2/IGHV3-64D/HLA-DQB1/IL18R1/IGHM/IGHV6-1/IGHE/IGHV3-53/HLA-DQB2/IGHV3-64/IGHV3-20/SPON2/C5/IGHV3-72/KLRK1/CCR6/CLEC12B/IL12A/CLNK/HLA-DOB/NCR3/STAP1/IL10/AIRE/AICDA/CD160/NCR1/CEACAM1/IGHD/BLK/DDX58/CR2/IGLC6/IGHV3-21/C4A/IRF7/IGLL5/KIR2DL4/SH2D1B/IGHV3-30/IGHV3-11/IGHV4-59/IGHV3-7/KLRC4/IGHV3-33/IGHV4-34/FCGR1A/…
75	Pos	GO:0002443	leukocyte mediated immunity	375	-0.337811944	-1.450636797	0.000308244	0.024056163	0.022289456	2602	tags=29%, list=17%, signal=25%	HLA-DQB2/SYK/BCL10/IGHV1-69/PAXIP1/IGHV3-21/NCKAP1L/MYO1G/IL4R/C5/IGHV4-39/F2RL1/LGALS9/DDX58/IGHV1-24/NLRP6/CEACAM1/CD1C/CD1B/MLH1/IGHV4-59/CD1D/IGHV1-18/IGHV4-61/IGHV4-34/IGHV3-73/STAP1/HFE/CD160/CD40/SERPING1/ADORA2B/IL4/CLEC4G/MILR1/IRF7/TNFSF13/IGHV6-1/HLA-DPB1/HLA-DPA1/ADGRE2/IGHV3-23/CD74/HLA-DMB/CD19/ICAM1/ZP3/BST2/IGHV3-74/LILRB1/ACE/FCER1G/HLA-DQA1/IGHD/NR4A3/IGHM/RABGEF1/FCER2/FCGR3A/I…
194	Neg	GO:0050900	leukocyte migration	295	0.337022829	1.534603981	0.000156063	0.010892441	0.010309852	3070	tags=33%, list=19%, signal=27%	XCL1/FOXJ1/CXCL2/CXCL5/PLVAP/CKLF/LGALS3/PF4V1/PPBP/THBS1/CCL23/SELP/MADCAM1/SFTPD/SERPINE1/CXCL1/ZP3/VEGFC/PF4/CXCL8/CXCL6/TRPM4/FCER1G/F2RL1/JAM3/VCAM1/BSG/AIF1/MPP1/IL1B/NINJ1/PYCARD/PDGFB/TNF/FLT1/HSD3B7/RAC1/FUT7/C5AR2/XCL2/PTAFR/MAPK3/CXCR1/CXCL3/CXCL16/TGFB2/SPI1/PADI2/RHOG/KIT/ASB2/S100A9/FPR2/MMP28/GPSM3/ITGA1/CD9/HMOX1/C5AR1/F11R/HCK/BST1/CXCR3/NLRP12/JAML/MMP9/CSF3R/SIRPA/ALOX5/ITGA2/P…
206	Neg	GO:0040011	locomotion	1254	0.24371444	1.227651115	0.000354828	0.021768896	0.020604574	2735	tags=22%, list=17%, signal=20%	LDHC/CEND1/UNC5B/NDN/NFIB/HAS1/FPR3/XCL1/SDC2/TUBB2A/FOXJ1/CXCL2/EPPK1/ANOS1/PLXNB3/SEMA6B/FBXO7/CXCL5/PLVAP/DRC1/PRKG1/ANGPT4/SNCA/PDGFRA/GPLD1/CKLF/LGALS3/PF4V1/FSTL1/DAAM2/CMTM5/ITGB5/PPBP/THBS1/CCL23/KANK2/SFRP2/STARD13/FGF2/SELP/STRIP2/ADRA2A/MADCAM1/PDGFA/SCN1B/SGK1/ITGB3/SFTPD/SERPINE1/DRAXIN/SPARC/TPM1/CXCL1/ID1/ZP3/EPHB3/OSGIN1/VEGFC/TNS1/TIMP1/PF4/HTR6/ISL2/ADIPOR1/CCR3/CXCL8/BAMBI/CXCL…
76	Pos	GO:0046649	lymphocyte activation	667	-0.299554561	-1.349771753	0.000317857	0.024056163	0.022289456	2853	tags=26%, list=18%, signal=22%	JMJD6/IL15RA/FGR/PTGER4/GPR18/MAD2L2/EFNB1/PRDX1/PSMB10/TNFRSF1B/PAWR/SLAMF8/TICAM1/JAML/BAK1/HLA-DQB2/SYK/BCL10/TNFRSF21/IGHV1-69/PTPN2/PAXIP1/IGHV3-21/NCKAP1L/IL4R/GBA/TNFRSF13C/ADA/IGHV4-39/SLC25A5/F2RL1/LGALS9/IGHV1-24/LGALS9B/JAK2/EPHB2/CEACAM1/CD4/CD1C/MLH1/HDAC9/IGHV4-59/FKBP1A/IRF4/EZH2/SOCS6/TNFSF13B/ZC3H12A/FOXO3/HHEX/CD1D/IGHV1-18/IGHV4-61/LILRB2/POU2AF1/ANXA1/RIPK2/SELENOK/IGHV4-34/BA…
152	Neg	GO:0002449	lymphocyte mediated immunity	306	-0.44160699	-1.78045519	1.00E-06	0.000138341	0.000130941	2504	tags=25%, list=15%, signal=22%	ZBTB1/CD19/NSD2/IGHV3-49/IGHG3/IGHV2-5/NOD2/KDM5D/IGHV2-70/IGHV1-69/IGHA1/MSH2/IGLC2/IGHV3-64D/HLA-DQB1/IL18R1/IGHM/IGHV6-1/IGHE/IGHV3-53/HLA-DQB2/IGHV3-64/IGHV3-20/C5/IGHV3-72/KLRK1/CCR6/CLEC12B/IL12A/CLNK/HLA-DOB/NCR3/IL10/AIRE/AICDA/CD160/NCR1/CEACAM1/IGHD/CR2/IGLC6/IGHV3-21/C4A/IRF7/IGLL5/KIR2DL4/SH2D1B/IGHV3-30/IGHV3-11/IGHV4-59/IGHV3-7/KLRC4/IGHV3-33/IGHV4-34/FCGR1A/IGHV5-51/IGHV1-18/IGHV4-…
166	Neg	GO:0010324	membrane invagination	118	-0.533985785	-1.937416084	3.16E-06	0.000333242	0.000315418	2385	tags=41%, list=14%, signal=35%	IGHV3-49/IGHG3/IGHV2-5/IGHV2-70/IGHV1-69/IGHA1/IGLC2/IGHV3-64D/IGHM/IGHV6-1/IGHE/IGHV3-53/ADGRB1/IGHV3-64/IGHV3-20/SPIRE2/IGHV3-72/STAP1/IGHD/IGLC6/IGHV3-21/IGLL5/IGHV3-30/IGHV3-11/IGHV4-59/IGHV3-7/IGHV3-33/IGHV4-34/FCGR1A/IGHV5-51/IGHV1-18/IGHV4-39/IGHV3-15/IGHV1-24/CHMP4A/IGHV3-23/IGHV1-3/IGHV3-73/IGHV3-74/IGHG1/IGHV4-4/IGHV1-58/IGHV3-13/IGHV2-26/IGLC7/IGHV4-61/IGHV2-70D/IGHV1-69D
51	Pos	GO:0010324	membrane invagination	116	-0.461004785	-1.740173774	0.000156833	0.017394122	0.016116681	2564	tags=40%, list=16%, signal=33%	IGHV1-69/IGHV3-21/NCKAP1L/IGHV4-39/F2RL1/IGHV1-24/IGHV4-59/IGHV1-18/IGHV4-61/SNX3/IGHV4-34/IGHV3-73/STAP1/AIF1/SNX9/IGHV6-1/FNBP1L/AURKB/IGHV3-23/IGHV3-74/IGHD/IGHM/IGHV2-5/MARCO/IGHV3-20/IGLL5/CD36/IGHV1-58/MSR1/IGHV5-51/IGLC6/XKR7/IGHV3-48/IGHV3-33/IGHV3-15/FCGR1A/IGHV3-11/C3/IGHV2-70/IGHV3-30/IGHV1-69D/DOCK1/ALOX15/IGHV3-64D/IGHV3-13/IGHV7-4-1
171	Neg	GO:0042775	mitochondrial ATP synthesis coupled electron transport	82	0.524253014	2.016535329	8.63E-06	0.000833404	0.000788829	5436	tags=73%, list=33%, signal=49%	SNCA/PINK1/BID/NDUFA2/SDHAF2/NDUFA6/NDUFB3/NDUFB6/MTCO2P12/NDUFS7/ISCU/COX6A1/NDUFV3/CHCHD2/NDUFA1/SDHD/NDUFB9/COX3/COX5B/UQCRH/NDUFB1/UQCR10/NDUFS2/NDUFA12/COX1/ND3/NDUFS3/NDUFB5/UQCRB/COX4I1/COX5A/GHITM/NDUFA4/NDUFB7/NDUFB8/UQCRHL/ND4/ND1/NDUFAF1/NDUFC1/UQCRFS1/SDHC/DGUOK/NDUFA8/NDUFC2/COX7A2L/CYTB/ND6/PARK7/COX15/COX2/UQCC3/NDUFB10/UQCRQ/NDUFB4/NDUFAB1/ND2/NDUFS4/NDUFS8/COA6
193	Neg	GO:0006120	mitochondrial electron transport, NADH to ubiquinone	47	0.586223429	1.978525128	0.000141244	0.009978395	0.009444695	5408	tags=70%, list=33%, signal=47%	SNCA/PINK1/NDUFA2/NDUFA6/NDUFB3/NDUFB6/NDUFS7/ISCU/NDUFV3/NDUFA1/NDUFB9/NDUFB1/NDUFS2/ND3/NDUFS3/NDUFB5/NDUFA4/NDUFB7/NDUFB8/ND4/ND1/NDUFAF1/NDUFC1/NDUFA8/NDUFC2/ND6/PARK7/NDUFB10/NDUFB4/NDUFAB1/ND2/NDUFS4/NDUFS8
211	Neg	GO:0032787	monocarboxylic acid metabolic process	423	0.299992798	1.415102426	0.000460489	0.026676127	0.025249339	2071	tags=17%, list=13%, signal=15%	LDHC/LIPH/SLC4A1/OSBPL6/SNCA/CYP2D6/CYP26B1/GGT5/CYP27A1/ACSBG1/GAD1/PTGS1/OLAH/AVPR1A/CYP2E1/SLC6A8/ACOXL/ADIPOR1/BPGM/HAGH/ERFE/VNN1/PPARG/GPX1/HAAO/PRKAR2B/PLIN5/HTR2A/DGAT2/AKR1C1/ALOX5AP/IL1B/ALOX15/PM20D1/ALOX12/MTHFS/ACOT11/CRYL1/HSD3B7/MGLL/CYP1B1/GPX4/PLA2G4C/ACOX1/ASAH1/VNN2/GALK1/KIT/PDK3/CYP4F12/TBXAS1/MID1IP1/MPC2/ABHD5/ACSM1/ELOVL7/ALDOA/CBFA2T3/HSD17B12/ACSS2/ETFA/CYP2S1/CRAT/GATM/…
65	Pos	GO:0052126	movement in host environment	145	-0.436896547	-1.705337	0.000230162	0.020222352	0.018737204	2328	tags=26%, list=15%, signal=23%	UVRAG/LGALS9/CD4/CXCL8/LY6E/GYPA/RNASEK/BSG/SNX3/TPCN1/FUCA2/TRIM22/CLEC4G/TRIM10/CD74/SRC/ICAM1/CIITA/LDLR/SCARB2/PLSCR1/FCN1/CTSB/CLEC5A/CD209/MRC1/INSR/CTSL/SIGLEC1/ZNF502/CD86/SLC1A5/NECTIN2/HLA-DRB1/AXL/GAS6/TRIM6/IFITM3
217	Neg	GO:0097529	myeloid leukocyte migration	168	0.372007814	1.612316645	0.000704484	0.038500718	0.036441484	3070	tags=39%, list=19%, signal=32%	XCL1/CXCL2/CXCL5/CKLF/LGALS3/PF4V1/PPBP/THBS1/CCL23/SFTPD/SERPINE1/CXCL1/VEGFC/PF4/CXCL8/CXCL6/FCER1G/JAM3/BSG/AIF1/MPP1/IL1B/PDGFB/FLT1/RAC1/FUT7/C5AR2/XCL2/MAPK3/CXCR1/CXCL3/TGFB2/SPI1/RHOG/KIT/S100A9/FPR2/MMP28/ITGA1/CD9/C5AR1/BST1/JAML/CSF3R/SIRPA/PECAM1/DUSP1/CXCR2/XG/CCR2/TREM1/CCL5/CD300A/ANO6/ITGB2/DDT/CCL4/RPS19/ADGRE2/ADAM8/IL6R/P2RX4/CAMK1D/S100A8/MOSPD2
45	Pos	GO:0010951	negative regulation of endopeptidase activity	138	-0.443162061	-1.721813029	0.000128659	0.016001756	0.014826572	3153	tags=36%, list=20%, signal=29%	SERPINE2/SPINT2/GAPDH/PLAUR/PRDX5/TNF/SERPINB9/APP/SERPINF1/MICAL1/GPI/TIMP1/C5/SPINT1/RENBP/CARD16/PROS1/HGF/TFPI/GPX1/SERPINB8/SERPING1/AQP1/SERPINB6/SRC/BST2/LAMP3/CST3/CD109/NAIP/PAPLN/SIAH2/SLPI/ANXA2/PI3/SERPINA1/NLRP7/IFI6/SNCA/BIRC5/KLF4/SERPINB10/C3/NR4A1/SPOCK1/GAS6/SH3RF1/ITIH1/OVOS2
74	Pos	GO:0010466	negative regulation of peptidase activity	144	-0.429500055	-1.668128093	0.000320131	0.024056163	0.022289456	3153	tags=35%, list=20%, signal=29%	SERPINE2/SPINT2/GAPDH/PLAUR/PRDX5/TNF/SERPINB9/APP/SERPINF1/MICAL1/GPI/TIMP1/C5/SPINT1/RENBP/CARD16/PROS1/HGF/TFPI/GPX1/SERPINB8/SERPING1/AQP1/SERPINB6/SRC/BST2/LAMP3/CST3/CD109/NAIP/PAPLN/SIAH2/SLPI/ANXA2/PI3/CTSB/SERPINA1/NLRP7/LRP1/IFI6/SNCA/BIRC5/KLF4/SERPINB10/C3/NR4A1/SPOCK1/GAS6/SH3RF1/ITIH1/OVOS2
198	Neg	GO:0060339	negative regulation of type I interferon-mediated signaling pathway	16	-0.799159671	-1.972042042	0.000192615	0.012825473	0.012139495	944	tags=38%, list=6%, signal=35%	NLRC5/STAT2/OAS1/ISG15/OAS3/USP18
129	Neg	GO:0045071	negative regulation of viral genome replication	51	-0.716608987	-2.261720974	3.61E-08	1.07E-05	1.01E-05	2045	tags=43%, list=12%, signal=38%	FAM111A/APOBEC3A/ZC3HAV1/PARP10/IFI16/AICDA/IFIT5/APOBEC3B/IFIH1/PLSCR1/IFITM3/EIF2AK2/OASL/TRIM6/OAS2/OAS1/LTF/MX1/ISG15/OAS3/IFIT1/RSAD2
141	Neg	GO:0048525	negative regulation of viral process	78	-0.638652903	-2.185624605	1.45E-07	2.80E-05	2.65E-05	2045	tags=33%, list=12%, signal=29%	FAM111A/APOBEC3A/TRIM5/ZC3HAV1/PARP10/IFI16/AICDA/STAT1/PTX3/IFIT5/APOBEC3B/IFIH1/PLSCR1/IFITM3/EIF2AK2/OASL/TRIM6/OAS2/OAS1/LY6E/LTF/MX1/ISG15/OAS3/IFIT1/RSAD2
180	Neg	GO:0030593	neutrophil chemotaxis	77	0.52548757	1.993856452	4.51E-05	0.003786354	0.003583839	2645	tags=44%, list=16%, signal=37%	XCL1/CXCL2/CXCL5/CKLF/LGALS3/PF4V1/PPBP/CCL23/CXCL1/PF4/CXCL8/CXCL6/FCER1G/JAM3/BSG/MPP1/IL1B/RAC1/C5AR2/XCL2/CXCR1/CXCL3/TGFB2/S100A9/ITGA1/C5AR1/BST1/JAML/CSF3R/CXCR2/TREM1/CCL5/ITGB2/CCL4
96	Pos	GO:0030593	neutrophil chemotaxis	74	-0.490484866	-1.732416715	0.00057141	0.033992953	0.03149648	2812	tags=36%, list=18%, signal=30%	XCL2/CXCL1/JAML/SYK/NCKAP1L/CXCL8/BSG/PDE4B/MPP1/ITGA9/CKLF/JAM3/PPBP/CD74/FCER1G/LGALS3/C3AR1/CXCL10/ITGA1/THBS4/NOD2/CCL4L2/CCL3/CCL23/CCL3L1/PF4V1/CCL2
188	Neg	GO:1990266	neutrophil migration	95	0.477509528	1.888642984	9.74E-05	0.007325631	0.006933815	3070	tags=44%, list=19%, signal=36%	XCL1/CXCL2/CXCL5/CKLF/LGALS3/PF4V1/PPBP/CCL23/CXCL1/PF4/CXCL8/CXCL6/FCER1G/JAM3/BSG/MPP1/IL1B/RAC1/FUT7/C5AR2/XCL2/CXCR1/CXCL3/TGFB2/RHOG/S100A9/ITGA1/C5AR1/BST1/JAML/CSF3R/PECAM1/CXCR2/XG/TREM1/CCL5/ITGB2/CCL4/ADAM8/CAMK1D/S100A8/MOSPD2
163	Neg	GO:0006119	oxidative phosphorylation	123	0.485547382	2.015435178	2.51E-06	0.000279164	0.000264233	5436	tags=65%, list=33%, signal=44%	SNCA/TNF/PINK1/BID/NDUFA2/SDHAF2/AK4/ATP5F1E/NDUFA6/PPIF/ATP5MF/ATP5PO/NDUFB3/NDUFB6/MTCO2P12/NDUFS7/ISCU/COX6A1/NDUFV3/CHCHD2/ATP5MG/ANTKMT/NDUFA1/ATP5PD/SDHD/NDUFB9/CHCHD10/COX3/COX5B/RHOA/UQCRH/NDUFB1/ATP6/UQCR10/NDUFS2/NDUFA12/COX1/ATP5F1D/ND3/NDUFS3/NDUFB5/UQCRB/COX4I1/COX5A/GHITM/NDUFA4/NDUFB7/COX7A2/NDUFB8/UQCRHL/ND4/ND1/NDUFAF1/NDUFC1/UQCRFS1/SDHC/DGUOK/NDUFA8/ATP5PF/NDUFC2/COX7A2L/CYTB/N…
162	Neg	GO:0015671	oxygen transport	11	0.903472908	2.177111036	2.27E-06	0.000257589	0.000243811	533	tags=73%, list=3%, signal=70%	HBQ1/HBM/HBG2/HBA2/HBB/HBA1/HBD/HBZ
228	Neg	GO:0018149	peptide cross-linking	17	0.724688773	1.972579152	0.000997184	0.049266369	0.046631328	1263	tags=41%, list=8%, signal=38%	KRT1/PI3/EVPL/THBS1/EPB42/TGM3/F13A1
224	Neg	GO:0006909	phagocytosis	250	-0.395870758	-1.56827998	0.000912155	0.04751077	0.044969628	2385	tags=25%, list=14%, signal=22%	IGHV3-49/IGHG3/PLA2G6/IGHV2-5/NOD2/MYO18A/IGHV2-70/IGHV1-69/IL15RA/IGHA1/IGLC2/IGHV3-64D/YES1/PRKCE/IGHM/IGHV6-1/IL2RB/IGHE/IGHV3-53/ADGRB1/IGHV3-64/IGHV3-20/SPON2/IFNG/IGHV3-72/STAP1/IGHD/IGLC6/IGHV3-21/C4A/PTX3/IGLL5/IGHV3-30/IGHV3-11/IGHV4-59/PLSCR1/IGHV3-7/IGHV3-33/IGHV4-34/FCGR1A/IGHV5-51/IGHV1-18/IGHV4-39/CCL2/IGHV3-15/IGHV1-24/IGHV3-23/IGHV1-3/IGHV3-73/IGHV3-74/IGHG1/IGHV4-4/IGHV1-58/IGHV3…
13	Pos	GO:0006909	phagocytosis	247	-0.436474486	-1.809688362	4.99E-07	0.000219174	0.000203078	2577	tags=33%, list=17%, signal=28%	SYK/IGHV1-69/SPHK1/HCK/IGHV3-21/SCARB1/NCKAP1L/MYO1G/IGHV4-39/F2RL1/IGHV1-24/TM9SF4/MYO7A/IGHV4-59/IGHV1-18/IGHV4-61/PTK2/ANXA1/SNX3/IGHV4-34/IGHV3-73/STAP1/CD300LF/CD14/AIF1/IGHV6-1/IL15/IGHV3-23/LIMK1/RAB34/SRC/IRF8/IGHV3-74/P2RY6/FCER1G/IGHD/LDLR/IGHM/IGHV2-5/MERTK/MARCO/ICAM5/IGHV3-20/P2RX7/IGLL5/PLSCR1/VAV2/FCN1/PLD4/COLEC12/CD36/IGHV1-58/MSR1/NR1H3/IGHV5-51/C2/IGLC6/LRP1/TGM2/XKR7/IGHV3-48/…
169	Neg	GO:0006911	phagocytosis, engulfment	102	-0.556154002	-1.983238027	4.91E-06	0.000490178	0.000463961	2385	tags=45%, list=14%, signal=39%	IGHV3-49/IGHG3/IGHV2-5/IGHV2-70/IGHV1-69/IGHA1/IGLC2/IGHV3-64D/IGHM/IGHV6-1/IGHE/IGHV3-53/ADGRB1/IGHV3-64/IGHV3-20/IGHV3-72/STAP1/IGHD/IGLC6/IGHV3-21/IGLL5/IGHV3-30/IGHV3-11/IGHV4-59/IGHV3-7/IGHV3-33/IGHV4-34/FCGR1A/IGHV5-51/IGHV1-18/IGHV4-39/IGHV3-15/IGHV1-24/IGHV3-23/IGHV1-3/IGHV3-73/IGHV3-74/IGHG1/IGHV4-4/IGHV1-58/IGHV3-13/IGHV2-26/IGLC7/IGHV4-61/IGHV2-70D/IGHV1-69D
72	Pos	GO:0006911	phagocytosis, engulfment	100	-0.478534561	-1.782144488	0.000285556	0.022650154	0.020986706	2564	tags=42%, list=16%, signal=35%	IGHV1-69/IGHV3-21/NCKAP1L/IGHV4-39/F2RL1/IGHV1-24/IGHV4-59/IGHV1-18/IGHV4-61/IGHV4-34/IGHV3-73/STAP1/AIF1/IGHV6-1/IGHV3-23/IGHV3-74/IGHD/IGHM/IGHV2-5/MARCO/IGHV3-20/IGLL5/CD36/IGHV1-58/MSR1/IGHV5-51/IGLC6/XKR7/IGHV3-48/IGHV3-33/IGHV3-15/FCGR1A/IGHV3-11/C3/IGHV2-70/IGHV3-30/IGHV1-69D/DOCK1/ALOX15/IGHV3-64D/IGHV3-13/IGHV7-4-1
124	Neg	GO:0006910	phagocytosis, recognition	69	-0.698734433	-2.326620466	3.18E-09	1.42E-06	1.34E-06	2385	tags=70%, list=14%, signal=60%	IGHV3-49/IGHG3/IGHV2-5/MYO18A/IGHV2-70/IGHV1-69/IGHA1/IGLC2/IGHV3-64D/IGHM/IGHV6-1/IGHE/IGHV3-53/ADGRB1/IGHV3-64/IGHV3-20/SPON2/IGHV3-72/IGHD/IGLC6/IGHV3-21/PTX3/IGLL5/IGHV3-30/IGHV3-11/IGHV4-59/IGHV3-7/IGHV3-33/IGHV4-34/IGHV5-51/IGHV1-18/IGHV4-39/IGHV3-15/IGHV1-24/IGHV3-23/IGHV1-3/IGHV3-73/IGHV3-74/IGHG1/IGHV4-4/IGHV1-58/IGHV3-13/IGHV2-26/IGLC7/IGHV4-61/IGHV2-70D/IGHV1-69D/C4BPA
173	Neg	GO:0099024	plasma membrane invagination	111	-0.541113575	-1.946604435	1.04E-05	0.000951761	0.000900856	2385	tags=42%, list=14%, signal=36%	IGHV3-49/IGHG3/IGHV2-5/IGHV2-70/IGHV1-69/IGHA1/IGLC2/IGHV3-64D/IGHM/IGHV6-1/IGHE/IGHV3-53/ADGRB1/IGHV3-64/IGHV3-20/SPIRE2/IGHV3-72/STAP1/IGHD/IGLC6/IGHV3-21/IGLL5/IGHV3-30/IGHV3-11/IGHV4-59/IGHV3-7/IGHV3-33/IGHV4-34/FCGR1A/IGHV5-51/IGHV1-18/IGHV4-39/IGHV3-15/IGHV1-24/IGHV3-23/IGHV1-3/IGHV3-73/IGHV3-74/IGHG1/IGHV4-4/IGHV1-58/IGHV3-13/IGHV2-26/IGLC7/IGHV4-61/IGHV2-70D/IGHV1-69D
89	Pos	GO:0099024	plasma membrane invagination	109	-0.461867358	-1.737454797	0.00040123	0.025939971	0.024034916	2564	tags=40%, list=16%, signal=34%	IGHV1-69/IGHV3-21/NCKAP1L/IGHV4-39/F2RL1/IGHV1-24/IGHV4-59/IGHV1-18/IGHV4-61/IGHV4-34/IGHV3-73/STAP1/AIF1/SNX9/IGHV6-1/AURKB/IGHV3-23/IGHV3-74/IGHD/IGHM/IGHV2-5/MARCO/IGHV3-20/IGLL5/CD36/IGHV1-58/MSR1/IGHV5-51/IGLC6/XKR7/IGHV3-48/IGHV3-33/IGHV3-15/FCGR1A/IGHV3-11/C3/IGHV2-70/IGHV3-30/IGHV1-69D/DOCK1/ALOX15/IGHV3-64D/IGHV3-13/IGHV7-4-1
156	Neg	GO:0030168	platelet activation	108	0.519538649	2.104595933	1.32E-06	0.000170367	0.000161255	2359	tags=35%, list=14%, signal=30%	GP6/PRKG1/ENTPD2/PDGFRA/GP9/PF4V1/TREML1/MYL9/SELP/ADRA2A/HBB/PDGFA/MMRN1/ITGB3/GATA1/PF4/F2RL3/DMTN/GP1BA/GP5/PEAR1/FCER1G/MPL/PDGFB/P2RY1/ALOX12/ILK/VWF/FUNDC2/P2RX1/CD9/F11R/CLIC1/GNAS/THBD/FERMT3/DGKG/VCL
208	Neg	GO:0070527	platelet aggregation	58	0.534421687	1.945615009	0.000379286	0.022651567	0.021440034	2359	tags=34%, list=14%, signal=30%	GP6/PRKG1/PDGFRA/MYL9/HBB/MMRN1/ITGB3/GATA1/DMTN/GP1BA/PEAR1/MPL/ALOX12/ILK/CD9/F11R/CLIC1/GNAS/FERMT3/VCL
229	Neg	GO:0006778	porphyrin-containing compound metabolic process	41	0.540050062	1.798514186	0.001003527	0.049266369	0.046631328	3049	tags=39%, list=19%, signal=32%	ALAS2/SLC25A39/BLVRB/HMBS/SLC6A9/FECH/PGRMC1/HMOX1/SPTA1/TSPO/SRRD/TMEM14B/EIF2AK1/HMOX2/SLC46A1/BLVRA
97	Pos	GO:0002824	positive regulation of adaptive immune response based on somatic recombination of immune receptors built from immunoglobulin superfamily domains	97	-0.462015714	-1.715685935	0.000579936	0.034144468	0.031636867	2547	tags=36%, list=16%, signal=30%	TNF/PVR/MAD2L2/PAXIP1/CLEC6A/ADA/CD4/CD1C/CD1B/MLH1/TNFSF13B/CD1D/RIPK2/CD40/IL4/CD274/TNFSF13/ZP3/PLA2G4A/FCER2/P2RX7/HLA-DRA/CD1E/BTK/FZD5/NFKBIZ/C17orf99/NLRP3/CARD9/NECTIN2/HLA-DRB1/NOD2/C3/RSAD2/CD1A
118	Neg	GO:0050871	positive regulation of B cell activation	125	-0.618083346	-2.270458293	1.67E-10	1.38E-07	1.31E-07	2402	tags=43%, list=15%, signal=37%	NSD2/IGHV3-49/IGHG3/CARD11/IGHV2-5/NOD2/IGHV2-70/SLC39A10/IGHV1-69/IGHA1/MSH2/IGLC2/TNFRSF13C/IGHV3-64D/IGHM/IGHV6-1/IGHE/IGHV3-53/IGHV3-64/IGHV3-20/IGHV3-72/IL10/FCRL3/TNFSF13B/IGHD/IGLC6/IGHV3-21/CD38/IGLL5/IGHV3-30/IGHV3-11/IGHV4-59/IGHV3-7/IGHV3-33/IGHV4-34/IGHV5-51/IGHV1-18/IGHV4-39/IGHV3-15/IGHV1-24/IGHV3-23/IGHV1-3/IGHV3-73/IGHV3-74/IGHG1/IGHV4-4/IGHV1-58/IGHV3-13/IGHV2-26/MIF/IGLC7/IGHV4-…
192	Neg	GO:0050867	positive regulation of cell activation	366	-0.379744138	-1.553908614	0.000139145	0.009951479	0.009419219	2504	tags=23%, list=15%, signal=20%	ZBTB1/PDGFRB/CCN2/NSD2/IGHV3-49/CD177/IGHG3/CARD11/IGHV2-5/NOD2/CLECL1/IGHV2-70/SLC39A10/IGHV1-69/IL15RA/IGHA1/MSH2/IGLC2/TNFRSF13C/MYB/IGHV3-64D/HLA-DQB1/YES1/IGHM/IGHV6-1/SOCS1/IGHE/IGHV3-53/HLA-DQB2/IGHV3-64/IGHV3-20/IFNG/IGHV3-72/KLRK1/IL12A/HLA-DOB/STAP1/IL10/FCRL3/CD160/TNFSF13B/IGHD/CD24/IGLC6/IGHV3-21/CD274/EGR3/CD38/IGLL5/TNFSF11/IGHV3-30/ZBTB16/IGHV3-11/IGHV4-59/IGHV3-7/IGHV3-33/IGHV4-3…
30	Pos	GO:0050867	positive regulation of cell activation	357	-0.368083398	-1.580339411	3.54E-05	0.006769431	0.006272278	2602	tags=31%, list=17%, signal=27%	HLA-DQB2/MMP8/SYK/BCL10/IGHV1-69/PAXIP1/IGHV3-21/NCKAP1L/IL4R/TNFRSF13C/ADA/IGHV4-39/F2RL1/LGALS9/IGHV1-24/JAK2/EPHB2/CD4/MLH1/IGHV4-59/TNFSF13B/CEBPA/FOXO3/CD1D/IGHV1-18/IGHV4-61/LILRB2/ANXA1/RIPK2/SELENOK/IGHV4-34/IGHV3-73/STAP1/CD160/SELP/CD40/ADORA2B/CDKN1A/IL4/HES1/GLI3/AIF1/CD274/TNFSF13/IGHV6-1/HLA-DPB1/HLA-DPA1/IL15/IGHV3-23/CD74/MAP3K8/SRC/HLA-DMB/ZP3/CD24/IGHV3-74/LILRB1/IL7/PLA2G4A/HLA…
101	Pos	GO:0032722	positive regulation of chemokine production	55	-0.559147432	-1.89688748	0.000699172	0.039534367	0.036630927	2926	tags=47%, list=19%, signal=39%	TNF/MYD88/EIF2AK2/APP/TICAM1/SYK/IL4R/C5/F2RL1/LGALS9/RIPK2/SELENOK/ADORA2B/AIF1/CD74/IL7/TLR7/CSF1R/HMOX1/IL1RL1/CARD9/FFAR3/OAS1/NOD2/OAS3/EGR1
148	Neg	GO:0050778	positive regulation of immune response	484	-0.401701681	-1.677174629	5.82E-07	9.11E-05	8.62E-05	2405	tags=24%, list=15%, signal=21%	PLEKHA1/NSD2/IGHV3-49/CD177/IGHG3/CARD11/PLA2G6/IGHV2-5/NOD2/PAWR/IGHV2-70/SLC39A10/IGHV1-69/IGHA1/MSH2/IGLC2/MYB/IGHV3-64D/HLA-DQB1/NLRC5/YES1/LAX1/TRIM5/CD247/PRKCE/IL18R1/MATR3/CNR1/IGHM/BANK1/IGHV6-1/CMKLR1/IGHE/IGHV3-53/BLNK/IGHV3-64/IGHV3-20/C5/IFNG/IGHV3-72/KLRK1/IFI16/MS4A1/IL12A/CLNK/NCR3/TXK/CD22/ZBP1/STAP1/IL10/FCRL3/IFI35/CD160/TNFSF13B/CEACAM1/IGHD/PARP9/BLK/BTN2A3P/AIM2/CACNB3/CR2/I…
57	Pos	GO:0050778	positive regulation of immune response	471	-0.331042953	-1.462399726	0.000186385	0.018352513	0.017004688	2577	tags=27%, list=17%, signal=23%	SYK/BCL10/TNFRSF21/IGHV1-69/PTPN2/HCK/PAXIP1/IGHV3-21/CLEC6A/USP27X/NCKAP1L/MYO1G/IL4R/C5/ADA/IGHV4-39/F2RL1/LGALS9/IGHV1-24/GBP5/CEACAM1/CD4/CD1C/CD1B/MATR3/MLH1/IGHV4-59/TNFSF13B/ZC3H12A/CD1D/IGHV1-18/PDE4B/IGHV4-61/PTK2/ANXA1/RIPK2/IGHV4-34/ERMAP/BANK1/BLNK/PARP9/IGHV3-73/CD79A/STAP1/CD160/CD40/EIF2AK4/SERPING1/ADORA2B/IL4/CD274/IRF7/TNFSF13/IFI35/CD22/IGHV6-1/HLA-DPB1/IL15/IGHV3-23/CD74/LIMK1…
191	Neg	GO:0002684	positive regulation of immune system process	750	-0.336255307	-1.428500221	0.00013022	0.009429587	0.00892524	2405	tags=20%, list=15%, signal=18%	PLEKHA1/NSD2/IGHV3-49/CD177/IGHG3/CARD11/PLA2G6/IGHV2-5/NOD2/PAWR/CLECL1/MYO18A/IGHV2-70/NOD1/SLC39A10/IGHV1-69/IL15RA/IGHA1/MSH2/IGLC2/SLC9B2/TNFRSF13C/MYB/IGHV3-64D/HLA-DQB1/NLRC5/YES1/LAX1/TRIM5/CD247/PRKCE/IL18R1/MATR3/CNR1/IGHM/BANK1/IGHV6-1/CMKLR1/SOCS1/IGHE/IGHV3-53/BLNK/HLA-DQB2/IGHV3-64/IGHV3-20/SPON2/C5/IFNG/IGHV3-72/KLRK1/IFI16/MS4A1/CCR6/IL12A/CLNK/HLA-DOB/NCR3/TXK/CD22/ZBP1/STAP1/IL1…
14	Pos	GO:0002684	positive regulation of immune system process	730	-0.334641958	-1.525830084	7.54E-07	0.000307771	0.000285168	2848	tags=28%, list=18%, signal=24%	IL15RA/FGR/PVR/P2RX4/MAD2L2/XCL2/EFNB1/WNK1/JUND/PAWR/APP/ENPP3/C8G/TICAM1/NLRC4/HLA-DQB2/MMP8/SYK/BCL10/TNFRSF21/IGHV1-69/PTPN2/HCK/PAXIP1/TRIB1/IGHV3-21/HCAR2/CLEC6A/USP27X/CSF1/NCKAP1L/GPI/MYO1G/IL4R/TNFRSF13C/C5/ADA/IGHV4-39/F2RL1/LGALS9/RB1/DDX58/IGHV1-24/JAK2/EPHB2/GBP5/CEACAM1/CD4/CD1C/CD1B/MATR3/MLH1/IGHV4-59/TNFSF13B/CXCL8/ZC3H12A/CEBPA/FOXO3/CD1D/IGHV1-18/PDE4B/IGHV4-61/PTK2/LILRB2/ANXA…
177	Neg	GO:0032728	positive regulation of interferon-beta production	38	-0.67336847	-2.012067197	3.02E-05	0.002652996	0.002511099	1047	tags=24%, list=6%, signal=22%	DDX58/POLR3G/IRF7/DHX58/IFIH1/OAS2/OAS1/ISG15/OAS3
183	Neg	GO:0002696	positive regulation of leukocyte activation	353	-0.396060645	-1.614977191	6.64E-05	0.005345149	0.005059261	2402	tags=23%, list=15%, signal=20%	NSD2/IGHV3-49/CD177/IGHG3/CARD11/IGHV2-5/NOD2/CLECL1/IGHV2-70/SLC39A10/IGHV1-69/IL15RA/IGHA1/MSH2/IGLC2/TNFRSF13C/MYB/IGHV3-64D/HLA-DQB1/YES1/IGHM/IGHV6-1/SOCS1/IGHE/IGHV3-53/HLA-DQB2/IGHV3-64/IGHV3-20/IFNG/IGHV3-72/KLRK1/IL12A/HLA-DOB/STAP1/IL10/FCRL3/CD160/TNFSF13B/IGHD/CD24/IGLC6/IGHV3-21/CD274/EGR3/CD38/IGLL5/TNFSF11/IGHV3-30/ZBTB16/IGHV3-11/IGHV4-59/IGHV3-7/IGHV3-33/IGHV4-34/CD80/IGHV5-51/IG…
31	Pos	GO:0002696	positive regulation of leukocyte activation	345	-0.367191048	-1.566013872	3.78E-05	0.006960729	0.006449526	2602	tags=31%, list=17%, signal=27%	HLA-DQB2/MMP8/SYK/BCL10/IGHV1-69/PAXIP1/IGHV3-21/NCKAP1L/IL4R/TNFRSF13C/ADA/IGHV4-39/F2RL1/LGALS9/IGHV1-24/JAK2/EPHB2/CD4/MLH1/IGHV4-59/TNFSF13B/CEBPA/FOXO3/CD1D/IGHV1-18/IGHV4-61/LILRB2/ANXA1/RIPK2/SELENOK/IGHV4-34/IGHV3-73/STAP1/CD160/CD40/ADORA2B/CDKN1A/IL4/HES1/GLI3/AIF1/CD274/TNFSF13/IGHV6-1/HLA-DPB1/HLA-DPA1/IL15/IGHV3-23/CD74/MAP3K8/SRC/HLA-DMB/ZP3/CD24/IGHV3-74/LILRB1/IL7/PLA2G4A/HLA-DQA1…
216	Neg	GO:0002687	positive regulation of leukocyte migration	107	0.413415102	1.667375919	0.000673419	0.037153485	0.035166308	3070	tags=36%, list=19%, signal=29%	XCL1/PLVAP/LGALS3/THBS1/SELP/MADCAM1/SERPINE1/ZP3/VEGFC/CXCL8/F2RL1/JAM3/AIF1/PYCARD/TNF/RAC1/FUT7/XCL2/PTAFR/MAPK3/SPI1/FPR2/GPSM3/C5AR1/ITGA2/SELENOK/TMEM102/XG/CCR2/CCL5/ANO6/CCL4/RHOA/ADAM8/IL6R/P2RX4/CAMK1D/MOSPD2
174	Neg	GO:0051251	positive regulation of lymphocyte activation	318	-0.419083968	-1.695503485	1.03E-05	0.000951761	0.000900856	2402	tags=24%, list=15%, signal=21%	NSD2/IGHV3-49/IGHG3/CARD11/IGHV2-5/NOD2/CLECL1/IGHV2-70/SLC39A10/IGHV1-69/IL15RA/IGHA1/MSH2/IGLC2/TNFRSF13C/MYB/IGHV3-64D/HLA-DQB1/YES1/IGHM/IGHV6-1/SOCS1/IGHE/IGHV3-53/HLA-DQB2/IGHV3-64/IGHV3-20/IFNG/IGHV3-72/KLRK1/IL12A/HLA-DOB/IL10/FCRL3/CD160/TNFSF13B/IGHD/CD24/IGLC6/IGHV3-21/CD274/EGR3/CD38/IGLL5/TNFSF11/IGHV3-30/ZBTB16/IGHV3-11/IGHV4-59/IGHV3-7/IGHV3-33/IGHV4-34/CD80/IGHV5-51/IGHV1-18/IGHV4…
38	Pos	GO:0051251	positive regulation of lymphocyte activation	310	-0.365126133	-1.548335659	7.50E-05	0.011264964	0.010437655	2602	tags=32%, list=17%, signal=27%	HLA-DQB2/SYK/BCL10/IGHV1-69/PAXIP1/IGHV3-21/NCKAP1L/IL4R/TNFRSF13C/ADA/IGHV4-39/LGALS9/IGHV1-24/JAK2/EPHB2/CD4/MLH1/IGHV4-59/TNFSF13B/FOXO3/CD1D/IGHV1-18/IGHV4-61/LILRB2/ANXA1/RIPK2/SELENOK/IGHV4-34/IGHV3-73/CD160/CD40/CDKN1A/IL4/HES1/GLI3/AIF1/CD274/TNFSF13/IGHV6-1/HLA-DPB1/HLA-DPA1/IL15/IGHV3-23/CD74/MAP3K8/SRC/HLA-DMB/ZP3/CD24/IGHV3-74/LILRB1/IL7/HLA-DQA1/IGHD/IGHM/MEF2C/EGR3/FCGR3A/IGHV2-5/IG…
218	Neg	GO:0045987	positive regulation of smooth muscle contraction	18	0.713807047	1.987705025	0.000760249	0.041160009	0.038958541	2823	tags=72%, list=17%, signal=60%	SPX/OXTR/GPER1/TBXA2R/CTTN/PTAFR/KIT/PROK2/GHRL/SPHK1/ITGA2/PTGS2/RHOA
201	Neg	GO:0032481	positive regulation of type I interferon production	56	-0.573757756	-1.837666408	0.000255188	0.016425576	0.015547044	1206	tags=18%, list=7%, signal=17%	STAT1/DDX58/POLR3G/IRF7/DHX58/IFIH1/OAS2/OAS1/ISG15/OAS3
39	Pos	GO:0036342	post-anal tail morphogenesis	11	0.862179385	1.963695107	7.99E-05	0.011406597	0.010568886	735	tags=18%, list=5%, signal=17%	TCF15/DCHS1
108	Pos	GO:0002532	production of molecular mediator involved in inflammatory response	62	-0.514047239	-1.777251078	0.00088427	0.046759877	0.043325789	3528	tags=47%, list=23%, signal=36%	PER1/DUSP10/SNX4/LYN/PYCARD/CUEDC2/TNF/MYD88/PLD3/SLAMF8/TICAM1/SYK/IL4R/GRN/ABCD1/EPHB2/GBP5/EZH2/ZC3H12A/P2RX1/H19/BTK/PLD4/CD36/NLRP7/CARD9/LILRB4/NOD2/LEP
113	Neg	GO:0002440	production of molecular mediator of immune response	256	-0.525167328	-2.082990904	2.30E-11	4.44E-08	4.20E-08	1993	tags=29%, list=12%, signal=26%	IGKV3-20/MSH2/HLA-DQB1/IGLV3-25/IL18R1/IGKV2-29/TGFB3/HLA-DQB2/SPON2/CCR6/CLNK/HLA-DOB/IGKV3-15/IGKV2D-29/IGLV3-27/CD22/IL10/FCRL3/IGKV3D-15/IGLV2-14/AICDA/CD160/MZB1/IGKV2D-28/IGLV1-47/IGLV1-51/IGKV2D-30/IGLV3-19/IGLV2-11/DDX58/TRDV3/IGKV1-39/IGKV6D-21/IGKV1-8/IGLV2-23/IGLV9-49/IGKV3D-20/IGKV4-1/IGKV1-12/IGKV1D-39/IGLV6-57/IGKV1-5/IGLV2-8/KIR2DL4/IGLV4-69/IGLV1-44/TRDV2/FFAR3/IGKV2-28/IGLV1-40/I…
35	Pos	GO:0002440	production of molecular mediator of immune response	241	-0.393586624	-1.629414296	6.48E-05	0.010528993	0.009755734	2602	tags=32%, list=17%, signal=27%	HLA-DQB2/BCL10/CTNNBL1/PAXIP1/IGKV3-15/GPI/IL4R/F2RL1/DDX58/IGLV7-46/EPHB2/MLH1/SAMHD1/IGKV3-20/IGKV2-28/POLL/IGKV1-8/IGKV1-6/HFE/IGLV1-47/CD160/CD40/IL4/SEMA7A/IRAK3/TNFSF13/SLC7A5/CD22/HLA-DPB1/HLA-DPA1/IGLV2-23/CD74/HLA-DMB/IGKV2-29/BST2/LILRB1/HLA-DQA1/NR4A3/IGLV3-19/VPREB3/SCIMP/HLA-DRA/BTK/IGKV3D-15/HLA-DOB/HLA-DMA/IGLV2-11/IGKV2-30/FZD5/LACC1/CD36/SWAP70/IGKV2D-29/IGLV1-36/C17orf99/HLA-DOA…
200	Neg	GO:0009145	purine nucleoside triphosphate biosynthetic process	61	0.514026995	1.877295082	0.000243583	0.015854796	0.015006792	5138	tags=57%, list=31%, signal=40%	LDHC/ATP6V0C/PINK1/AK4/ATP5F1E/IMPDH1/TMSB4X/PID1/NME9/ALDOA/ATP5MF/ATP5PO/FLCN/MTCO2P12/NME4/ATP5MG/ANTKMT/ATP5PD/ATP6V1A/ATP6/ATP5F1D/ATP5MC2/ADK/TGFB1/NME2/DGUOK/ATP5PF/ENO1/COX2/UQCC3/ATP5PB/VCP/STOML2/NME3/ATP5MC3
226	Neg	GO:0009144	purine nucleoside triphosphate metabolic process	79	0.459085369	1.753077063	0.000950311	0.0478709	0.045310496	5138	tags=51%, list=31%, signal=35%	LDHC/ATP6V0C/PINK1/AK4/ATP5F1E/IMPDH1/TMSB4X/PID1/NME9/ALDOA/ATP5MF/ATP5PO/FLCN/MTCO2P12/NME4/ATP5MG/ANTKMT/ATP5PD/RHOQ/ATP6V1A/RHOA/ATP6/GIMAP7/ATP5F1D/ITPA/ATP5MC2/ADK/TGFB1/NME2/DGUOK/ATP5PF/ENO1/COX2/NUDT16/UQCC3/ATP5PB/VCP/STOML2/NME3/ATP5MC3
214	Neg	GO:0006164	purine nucleotide biosynthetic process	156	0.389578397	1.66474177	0.000541322	0.030445421	0.028817029	5138	tags=43%, list=31%, signal=30%	LDHC/ADCY6/SNCA/ACSBG1/PDZD3/GUK1/GUCY1B1/ATP6V0C/GUCY1A1/PINK1/AK1/PDK3/AK4/ATP5F1E/IMPDH1/MPC2/TMSB4X/PID1/ELOVL7/NME9/ALDOA/HSD17B12/ACSS2/ATP5MF/PDK4/ATP5PO/FLCN/ADORA2B/MTCO2P12/NME4/ATP5MG/ANTKMT/ATP5PD/PPCDC/ATP6V1A/ATP6/PDK2/ATP5F1D/AMPD2/ACSL6/HACD1/ADSS1/ELOVL1/ELOVL5/ATP5MC2/ADK/PPCS/TGFB1/AMPD3/NME2/DGUOK/ATP5PF/ADCY4/ENO1/COX2/ACSL1/APRT/UQCC3/PPT1/SLC25A1/PDHB/ATP5PB/VCP/SLC25A16/ST…
209	Neg	GO:0009206	purine ribonucleoside triphosphate biosynthetic process	60	0.511701388	1.867489541	0.000434527	0.025685839	0.024312016	5138	tags=57%, list=31%, signal=39%	LDHC/ATP6V0C/PINK1/AK4/ATP5F1E/IMPDH1/TMSB4X/PID1/NME9/ALDOA/ATP5MF/ATP5PO/FLCN/MTCO2P12/NME4/ATP5MG/ANTKMT/ATP5PD/ATP6V1A/ATP6/ATP5F1D/ATP5MC2/TGFB1/NME2/DGUOK/ATP5PF/ENO1/COX2/UQCC3/ATP5PB/VCP/STOML2/NME3/ATP5MC3
221	Neg	GO:0009152	purine ribonucleotide biosynthetic process	146	0.384192835	1.630567548	0.000871577	0.045900415	0.043445404	5138	tags=44%, list=31%, signal=30%	LDHC/ADCY6/SNCA/ACSBG1/GUCY1B1/ATP6V0C/GUCY1A1/PINK1/AK1/PDK3/AK4/ATP5F1E/IMPDH1/MPC2/TMSB4X/PID1/ELOVL7/NME9/ALDOA/HSD17B12/ACSS2/ATP5MF/PDK4/ATP5PO/FLCN/MTCO2P12/NME4/ATP5MG/ANTKMT/ATP5PD/PPCDC/ATP6V1A/ATP6/PDK2/ATP5F1D/AMPD2/ACSL6/HACD1/ADSS1/ELOVL1/ELOVL5/ATP5MC2/ADK/PPCS/TGFB1/AMPD3/NME2/DGUOK/ATP5PF/ADCY4/ENO1/COX2/ACSL1/APRT/UQCC3/PPT1/SLC25A1/PDHB/ATP5PB/VCP/SLC25A16/STOML2/NME3/ATP5MC3
202	Neg	GO:0072522	purine-containing compound biosynthetic process	166	0.387319897	1.674273071	0.000263339	0.016763976	0.015867345	5138	tags=43%, list=31%, signal=30%	LDHC/ADCY6/SNCA/ACSBG1/PDZD3/GUK1/GUCY1B1/ATP6V0C/GUCY1A1/PINK1/AK1/PDK3/AK4/ATP5F1E/IMPDH1/MPC2/TMSB4X/PID1/ELOVL7/NME9/ALDOA/HSD17B12/PRTFDC1/ACSS2/ATP5MF/PDK4/ATP5PO/PNP/FLCN/ADORA2B/MTCO2P12/NME4/PGM2/ATP5MG/ANTKMT/ATP5PD/PPCDC/ATP6V1A/ATP6/AMD1/PDK2/ATP5F1D/AMPD2/ACSL6/HACD1/ADSS1/ELOVL1/ELOVL5/ATP5MC2/ADK/PPCS/TGFB1/AMPD3/NME2/DGUOK/ATP5PF/ADCY4/ENO1/COX2/ACSL1/APRT/UQCC3/PPT1/SLC25A1/PDHB/…
223	Neg	GO:0072593	reactive oxygen species metabolic process	174	0.366804026	1.591842841	0.000921078	0.04751077	0.044969628	4058	tags=45%, list=25%, signal=34%	HBQ1/HBM/SNCA/HBG2/THBS1/HBA2/ARG2/HBB/HBA1/HBD/SFTPD/HBZ/SLC18A2/GPX1/F2RL1/PLIN5/AKR1C1/PDGFB/ALOX12/TNF/GPX3/NCF1C/FBLN5/TYROBP/ACP5/RAC1/CYP1B1/PINK1/PRCP/ACOX1/COA8/PRDX5/PDK3/FPR2/CDKN1A/PID1/CYBA/BST1/NCF1/PDK4/TSPO/GNAI2/ZNF205/ALOX5/NCF4/MTCO2P12/NCF2/MAPT/TLR6/FOXO3/ITGB2/G6PD/TUSC2/TIGAR/RHOA/NCF1B/PRDX3/CYB5R4/SOD2/GRB2/RNF41/NDUFS3/PRDX4/SIRT2/HVCN1/GSTP1/ARF4/SOD1/CCS/GLS2/NFE2L2/TG…
92	Pos	GO:0002819	regulation of adaptive immune response	168	-0.398530903	-1.588983976	0.000437227	0.027141315	0.025148032	2547	tags=32%, list=16%, signal=27%	PAXIP1/CLEC6A/NCKAP1L/IL4R/ADA/EPHB2/CEACAM1/CD4/CD1C/CD1B/MLH1/TNFSF13B/ZC3H12A/CD1D/ANXA1/RIPK2/HFE/IL27/CD160/CD40/EIF2AK4/IL4/CLEC4G/CD274/TNFAIP3/IRF7/TNFSF13/ZP3/LOXL3/LILRB1/PLA2G4A/MEF2C/FCER2/P2RX7/HLA-DRA/CD1E/BTK/IL4I1/FZD5/NFKBIZ/C17orf99/NLRP3/IL1RL1/CARD9/NECTIN2/HLA-DRB1/LILRB4/NOD2/FOXJ1/C3/CLC/RSAD2/CD1A/ALOX15
115	Neg	GO:0050864	regulation of B cell activation	170	-0.574515424	-2.178969964	1.08E-10	1.04E-07	9.88E-08	2461	tags=39%, list=15%, signal=34%	CD19/NSD2/IGHV3-49/IGHG3/CARD11/IGHV2-5/NOD2/PAWR/IGHV2-70/SLC39A10/IGHV1-69/IGHA1/MSH2/IGLC2/TNFRSF13C/IGHV3-64D/IGHM/TNFAIP3/BANK1/IGHV6-1/IGHE/IGHV3-53/IGHV3-64/IGHV3-20/IGHV3-72/CD22/IL10/FCRL3/HMGB3/MZB1/TNFSF13B/IGHD/BLK/IGLC6/IGHV3-21/CTLA4/CD38/MIR17HG/IGLL5/TNFRSF13B/IGHV3-30/IGHV3-11/IGHV4-59/IGHV3-7/IGHV3-33/IGHV4-34/IGHV5-51/IGHV1-18/IGHV4-39/IGHV3-15/IGHV1-24/IGHV3-23/TNFRSF21/IGHV1-…
54	Pos	GO:0050864	regulation of B cell activation	165	-0.4280065	-1.706898215	0.000174963	0.018352513	0.017004688	2750	tags=37%, list=18%, signal=31%	MAD2L2/PAWR/SLAMF8/TICAM1/SYK/TNFRSF21/IGHV1-69/PAXIP1/IGHV3-21/NCKAP1L/TNFRSF13C/ADA/IGHV4-39/IGHV1-24/EPHB2/MLH1/IGHV4-59/TNFSF13B/IGHV1-18/IGHV4-61/IGHV4-34/BANK1/IGHV3-73/CD40/CDKN1A/IL4/TNFAIP3/TNFSF13/CD22/IGHV6-1/IGHV3-23/CD74/CD19/IGHV3-74/IL7/IGHD/IGHM/MEF2C/IGHV2-5/IGHV3-20/IGLL5/BTK/IL4I1/MMP14/IGHV1-58/IGHV5-51/IGLC6/IGHV3-48/IGHV3-33/IGHV3-15/HMGB3/IGHV3-11/NOD2/FOXJ1/IGHV2-70/IGHV3-…
149	Neg	GO:0050878	regulation of body fluid levels	268	0.394470851	1.785377523	7.67E-07	0.000116887	0.000110635	2393	tags=28%, list=15%, signal=24%	KRT1/ADCY6/SLC4A1/GP6/PRKG1/ENTPD2/PROS1/PDGFRA/TFPI/GP9/CYP26B1/PF4V1/TREML1/MYL9/THBS1/SELP/ADRA2A/HBB/PDGFA/MMRN1/ITGB3/SERPINE1/GATA1/OXTR/F12/PF4/MPIG6B/F2RL3/DMTN/GP1BA/GP5/PEAR1/FCER1G/F2RL1/AVPR2/MPL/TBXA2R/NFE2/PDGFB/P2RY1/ALOX12/HYAL2/ILK/VWF/FUNDC2/NEURL1/PROC/F13A1/P2RX1/SERPINA1/CYP4F12/CD9/SLC22A4/CYBA/PLAU/SCUBE1/HPSE/INPP5K/F11R/GRHL1/CLIC1/GNAS/PRKACA/THBD/GNAI2/KDF1/OPRL1/ZBTB7B…
7	Pos	GO:0050865	regulation of cell activation	553	-0.363653318	-1.618236579	2.41E-07	0.000149874	0.000138867	2602	tags=29%, list=17%, signal=25%	HLA-DQB2/CNR2/MMP8/SYK/BCL10/TNFRSF21/IGHV1-69/PTPN2/SPHK1/PAXIP1/IGHV3-21/NCKAP1L/IL4R/TNFRSF13C/ADA/IGHV4-39/F2RL1/LGALS9/TSPAN32/GRN/IGHV1-24/LGALS9B/JAK2/EPHB2/CEACAM1/CD4/MLH1/IGHV4-59/IRF4/SOCS6/TNFSF13B/ZC3H12A/CD9/CEBPA/FOXO3/CD1D/IGHV1-18/IGHV4-61/LILRB2/ANXA1/RIPK2/SELENOK/IGHV4-34/BANK1/IGHV3-73/STAP1/HFE/IL27/CD300LF/CD160/SELP/CD40/THBD/ADORA2B/CD200/CDKN1A/IL4/HES1/CLEC4G/GLI3/AIF1/…
91	Pos	GO:0032642	regulation of chemokine production	73	-0.518991425	-1.836959496	0.000414627	0.026081308	0.024165873	3048	tags=42%, list=20%, signal=34%	MUL1/TNF/MYD88/EIF2AK2/APP/TICAM1/SYK/IL4R/C5/F2RL1/LGALS9/RIPK2/SELENOK/GSTP1/ADORA2B/AIF1/CD74/IL7/TLR7/CSF1R/HMOX1/IL1RL1/CARD9/FFAR3/OAS1/LILRB4/NOD2/KLF4/OAS3/ARG2/EGR1
107	Pos	GO:0032374	regulation of cholesterol transport	20	-0.71543659	-1.943955264	0.000828915	0.044242369	0.040993169	1145	tags=35%, list=7%, signal=32%	TSPO/ANXA2/NR1H3/LRP1/OSBPL6/CETP/LEP
99	Pos	GO:0043281	regulation of cysteine-type endopeptidase activity involved in apoptotic process	170	-0.404415891	-1.606554167	0.000607181	0.035026377	0.032454008	3048	tags=30%, list=20%, signal=24%	MUL1/PLAUR/PMAIP1/PRDX5/TNF/SERPINB9/BID/PML/BAK1/NLRC4/DELE1/KHDC1/SYK/BCL10/MICAL1/GPI/DIABLO/LGALS9/PPM1F/JAK2/FAS/MGMT/DAPK1/CARD16/HGF/GPX1/NKX3-1/HIP1/AQP1/DLC1/SRC/P2RX1/CASP1/LAMP3/NAIP/SIAH2/EGLN3/IFI6/SNCA/NLRP3/UACA/CTSH/CARD9/BIRC5/KLF4/NR4A1/NLRP2/GAS6/SH3RF1/GPER1/TNFSF15
36	Pos	GO:0001817	regulation of cytokine production	580	-0.325613508	-1.454443112	6.64E-05	0.010528993	0.009755734	2847	tags=26%, list=18%, signal=22%	FGR/PTGER4/AGPAT2/GPR18/GSDMD/PML/TNFRSF1B/EIF2AK2/APP/TICAM1/NLRC4/RNF135/POLA1/MMP8/SYK/BCL10/TNFRSF21/SPHK1/CLEC6A/ANXA4/NCKAP1L/ACP5/IL4R/GBA/PANX1/C5/RPS6KA4/F2RL1/LGALS9/DDX58/IFIH1/LGALS9B/ABCD1/JAK2/EPHB2/NLRP6/GBP5/CEACAM1/CD4/HDAC9/IRF4/EZH2/ZC3H12A/PDE4B/LILRB2/POU2AF1/ANXA1/CARD16/RIPK2/SELENOK/GSTP1/HGF/ERMAP/BANK1/TLR5/OAS2/RELB/HFE/IL27/CD160/CD40/CD14/IGF2BP2/ADORA2B/ARRB1/CD200/Z…
29	Pos	GO:0052548	regulation of endopeptidase activity	282	-0.388986002	-1.636852992	3.37E-05	0.006769431	0.006272278	3153	tags=32%, list=20%, signal=26%	SERPINE2/PSMD14/SPINT2/PSENEN/MUL1/PRELID1/GAPDH/PLAUR/PMAIP1/PSMB9/PRDX5/TNF/SERPINB9/BID/PML/APP/NRDC/BAK1/NLRC4/DELE1/SERPINF1/KHDC1/SYK/BCL10/MICAL1/GPI/TIMP1/C5/SPINT1/DIABLO/LGALS9/RENBP/PPM1F/JAK2/NLRP6/FAS/MGMT/DAPK1/CARD16/PROS1/RIPK2/HGF/TFPI/GPX1/SERPINB8/LGMN/NKX3-1/SERPING1/HIP1/AQP1/DLC1/PSME2/SERPINB6/SRC/BST2/P2RX1/CASP1/LAMP3/CST3/CD109/NAIP/PAPLN/SIAH2/SLPI/EGLN3/ANXA2/PI3/SERPI…
109	Pos	GO:1902036	regulation of hematopoietic stem cell differentiation	14	0.757826527	1.844489318	0.00091188	0.047777492	0.044268669	1	tags=7%, list=0%, signal=7%	TCF15
176	Neg	GO:0050776	regulation of immune response	742	-0.346194005	-1.468679536	1.71E-05	0.001521078	0.001439722	2504	tags=20%, list=15%, signal=18%	ZBTB1/DAB2IP/SMAD3/CD19/ERAP1/SARM1/PLEKHA1/NSD2/IGHV3-49/CD177/IGHG3/CARD11/PLA2G6/BTLA/IGHV2-5/NOD2/PAWR/NLRC3/IGHV2-70/NOD1/SLC39A10/IGHV1-69/IGHA1/MSH2/IGLC2/MYB/IGHV3-64D/HLA-DQB1/NLRC5/YES1/LAX1/TRIM5/CD247/PRKCE/IL18R1/MATR3/CNR1/IGHM/TNFAIP3/BANK1/IGHV6-1/CMKLR1/SOCS1/IGHE/IGHV3-53/BLNK/IGHV3-64/IGHV3-20/C5/IFNG/IGHV3-72/KLRK1/IFI16/MS4A1/CLEC12B/IL12A/CLNK/NCR3/TXK/CD22/ZBP1/STAP1/IL10/F…
12	Pos	GO:0050776	regulation of immune response	723	-0.336330635	-1.528934393	4.21E-07	0.000203118	0.000188201	3378	tags=33%, list=22%, signal=27%	CD300A/PHPT1/PSPC1/EIF2B1/TYROBP/HLA-F/STK11/KLHL6/PSMB4/LYN/PELI1/ALPK1/CD38/TNIP1/MAP3K1/PYCARD/SPPL2B/RNF185/IGHV3-7/GBP1/IGHV3-53/C1RL/FGL2/CFP/GATA1/LRP8/MUL1/FCGR3B/KARS1/CD177/ADAM8/BTN2A2/TASL/TNF/MYD88/SERPINB9/FGR/PVR/MAD2L2/MAPKAPK3/WNK1/TNFRSF1B/PAWR/ENPP3/SLAMF8/C8G/PSMA1/TICAM1/NLRC4/RHBDF2/RNF135/SYK/BCL10/TNFRSF21/IGHV1-69/PTPN2/HCK/PAXIP1/IGHV3-21/CLEC6A/USP27X/NCKAP1L/MYO1G/IL4R…
9	Pos	GO:0002682	regulation of immune system process	1133	-0.311957377	-1.452753587	2.62E-07	0.000149874	0.000138867	2848	tags=26%, list=18%, signal=23%	IL15RA/FGR/PTGER4/PVR/GPR18/P2RX4/MAD2L2/XCL2/EFNB1/MAPKAPK3/WNK1/JUND/TNFRSF1B/PAWR/APP/ENPP3/SLAMF8/C8G/PSMA1/TICAM1/NLRC4/RHBDF2/HLA-DQB2/RNF135/CNR2/MMP8/SYK/BCL10/TNFRSF21/IGHV1-69/PTPN2/SPHK1/HCK/PAXIP1/TRIB1/IGHV3-21/HCAR2/CLEC6A/USP27X/CSF1/NCKAP1L/GPI/MYO1G/IL4R/H4C9/TNFRSF13C/C5/ADA/IGHV4-39/PLK2/F2RL1/CTSS/LGALS9/RB1/TSPAN32/DDX58/ZNF16/IFIH1/GRN/IGHV1-24/LGALS9B/JAK2/EPHB2/NLRP6/SLC15…
86	Pos	GO:0032651	regulation of interleukin-1 beta production	76	-0.504028426	-1.790295799	0.000387185	0.025416243	0.023549651	2926	tags=43%, list=19%, signal=35%	TNF/MYD88/GSDMD/PML/APP/NLRC4/SPHK1/ACP5/PANX1/F2RL1/LGALS9/JAK2/GBP5/ZC3H12A/CARD16/RIPK2/GSTP1/TNFAIP3/CASP1/S1PR3/CD33/P2RX7/TMEM106A/FZD5/CD36/NLRP7/NLRP3/LILRB4/NOD2/NLRP2/CCL3/ARG2/EGR1
62	Pos	GO:0032652	regulation of interleukin-1 production	87	-0.50007795	-1.81670593	0.00021457	0.020083672	0.018608709	2926	tags=43%, list=19%, signal=35%	TNF/MYD88/GSDMD/PML/APP/NLRC4/SPHK1/ACP5/PANX1/F2RL1/LGALS9/JAK2/GBP5/CEACAM1/ZC3H12A/ANXA1/CARD16/RIPK2/GSTP1/TNFAIP3/CASP1/S1PR3/IGHD/CD33/P2RX7/TMEM106A/FZD5/CD36/NLRP7/NLRP3/LILRB4/NOD2/NLRP2/CCL3/GAS6/ARG2/EGR1
219	Neg	GO:0002694	regulation of leukocyte activation	531	-0.336786147	-1.408855664	0.000810462	0.043472281	0.041147139	2402	tags=20%, list=15%, signal=18%	NSD2/IGHV3-49/CD177/IGHG3/CARD11/DLG1/IGHV2-5/NOD2/PAWR/CLECL1/MYO18A/ZC3H8/IGHV2-70/SLC39A10/IGHV1-69/IL15RA/IGHA1/MSH2/IGLC2/TNFRSF13C/MYB/IGHV3-64D/HLA-DQB1/YES1/LAX1/GLMN/CNR1/IGHM/TNFAIP3/BANK1/IGHV6-1/SOCS1/IGHE/TARM1/IGHV3-53/HLA-DQB2/IGHV3-64/IGHV3-20/IFNG/IGHV3-72/KLRK1/IL12A/CLNK/HLA-DOB/CD22/STAP1/IL10/FCRL3/HMGB3/CD160/MZB1/CD200/TNFSF13B/PLA2G2D/CEACAM1/IGHD/BLK/CD24/IGLC6/IGHV3-21/C…
11	Pos	GO:0002694	regulation of leukocyte activation	515	-0.370368416	-1.637640436	4.27E-07	0.000203118	0.000188201	2602	tags=30%, list=17%, signal=26%	HLA-DQB2/CNR2/MMP8/SYK/BCL10/TNFRSF21/IGHV1-69/PTPN2/SPHK1/PAXIP1/IGHV3-21/NCKAP1L/IL4R/TNFRSF13C/ADA/IGHV4-39/F2RL1/LGALS9/TSPAN32/GRN/IGHV1-24/LGALS9B/JAK2/EPHB2/CEACAM1/CD4/MLH1/IGHV4-59/IRF4/SOCS6/TNFSF13B/ZC3H12A/CEBPA/FOXO3/CD1D/IGHV1-18/IGHV4-61/LILRB2/ANXA1/RIPK2/SELENOK/IGHV4-34/BANK1/IGHV3-73/STAP1/HFE/IL27/CD300LF/CD160/CD40/ADORA2B/CD200/CDKN1A/IL4/HES1/CLEC4G/GLI3/AIF1/CD274/TNFAIP3/…
66	Pos	GO:0070663	regulation of leukocyte proliferation	204	-0.401364088	-1.634687554	0.000247258	0.021395334	0.019824041	2803	tags=32%, list=18%, signal=26%	EFNB1/TNFRSF1B/PAWR/ENPP3/TICAM1/SYK/TNFRSF21/CSF1/NCKAP1L/TNFRSF13C/ADA/LGALS9/LGALS9B/JAK2/EPHB2/TNFSF13B/HHEX/CD1D/PTK2/LILRB2/ANXA1/RIPK2/SELENOK/GSTP1/IL27/CD40/CDKN1A/IL4/HES1/CLEC4G/AIF1/CD274/TNFAIP3/CD22/HLA-DPB1/HLA-DPA1/IL15/CD74/HLA-DMB/ZP3/BST2/CD24/LILRB1/IL7/LGALS3/MEF2C/FCGR3A/BTK/IL4I1/CD209/CSF1R/EBI3/CD86/IL5RA/HLA-DRB1/LILRB4/PDCD1LG2/FOXJ1/IDO1/CLC/ARG2/SH3RF1/GPNMB/SFTPD/LEP
196	Neg	GO:0051249	regulation of lymphocyte activation	457	-0.362223599	-1.502450315	0.000171856	0.011818751	0.011186618	2510	tags=23%, list=15%, signal=20%	ADORA2A/ZBTB1/CD19/NSD2/IGHV3-49/IGHG3/CARD11/DLG1/IGHV2-5/NOD2/PAWR/CLECL1/ZC3H8/IGHV2-70/SLC39A10/IGHV1-69/IL15RA/IGHA1/MSH2/IGLC2/TNFRSF13C/MYB/IGHV3-64D/HLA-DQB1/YES1/LAX1/GLMN/IGHM/TNFAIP3/BANK1/IGHV6-1/SOCS1/IGHE/TARM1/IGHV3-53/HLA-DQB2/IGHV3-64/IGHV3-20/IFNG/IGHV3-72/KLRK1/IL12A/CLNK/HLA-DOB/CD22/IL10/FCRL3/HMGB3/CD160/MZB1/TNFSF13B/PLA2G2D/CEACAM1/IGHD/BLK/CD24/IGLC6/IGHV3-21/CD274/CTLA4/…
20	Pos	GO:0051249	regulation of lymphocyte activation	441	-0.35529955	-1.553050895	1.23E-05	0.00333579	0.003090807	2602	tags=29%, list=17%, signal=25%	HLA-DQB2/SYK/BCL10/TNFRSF21/IGHV1-69/PTPN2/PAXIP1/IGHV3-21/NCKAP1L/IL4R/TNFRSF13C/ADA/IGHV4-39/LGALS9/IGHV1-24/LGALS9B/JAK2/EPHB2/CEACAM1/CD4/MLH1/IGHV4-59/IRF4/SOCS6/TNFSF13B/ZC3H12A/FOXO3/CD1D/IGHV1-18/IGHV4-61/LILRB2/ANXA1/RIPK2/SELENOK/IGHV4-34/BANK1/IGHV3-73/HFE/IL27/CD160/CD40/CDKN1A/IL4/HES1/CLEC4G/GLI3/AIF1/CD274/TNFAIP3/TNFSF13/CD22/IGHV6-1/HLA-DPB1/HLA-DPA1/IL15/IGHV3-23/CD74/MAP3K8/SRC…
41	Pos	GO:0052547	regulation of peptidase activity	301	-0.364637701	-1.549085208	8.88E-05	0.012370974	0.011462438	3153	tags=31%, list=20%, signal=25%	SERPINE2/PSMD14/SPINT2/PSENEN/MUL1/PRELID1/GAPDH/PLAUR/PMAIP1/PSMB9/PRDX5/TNF/SERPINB9/BID/PML/APP/NRDC/BAK1/NLRC4/DELE1/SERPINF1/KHDC1/SYK/BCL10/MICAL1/GPI/TIMP1/C5/SPINT1/DIABLO/LGALS9/RENBP/GRN/PPM1F/JAK2/NLRP6/FAS/MGMT/DAPK1/CARD16/PROS1/RIPK2/HGF/TFPI/GPX1/SERPINB8/LGMN/NKX3-1/SERPING1/HIP1/AQP1/DLC1/PSME2/SERPINB6/SRC/BST2/P2RX1/CASP1/LAMP3/CST3/CD109/NAIP/PAPLN/SIAH2/SLPI/EGLN3/ANXA2/PI3/C…
73	Pos	GO:0050764	regulation of phagocytosis	77	-0.496051354	-1.765293393	0.000314808	0.024056163	0.022289456	3378	tags=40%, list=22%, signal=32%	CD300A/MYO18A/PYCARD/DOCK2/TNF/IL15RA/FGR/ATG3/SYK/SPHK1/HCK/SCARB1/NCKAP1L/F2RL1/SNX3/STAP1/CD300LF/IL15/FCER1G/MERTK/PLSCR1/FCN1/CD36/C2/TGM2/NOD2/C3/GAS6/ALOX15/SFTPD/CCL2
204	Neg	GO:0010543	regulation of platelet activation	38	0.603977741	1.97719	0.000319614	0.019908869	0.018844031	2060	tags=45%, list=13%, signal=39%	GP6/PRKG1/PDGFRA/GP9/SELP/PDGFA/MMRN1/DMTN/GP1BA/GP5/FCER1G/PDGFB/ALOX12/FUNDC2/CD9/F11R/THBD
199	Neg	GO:0006940	regulation of smooth muscle contraction	40	0.608615521	2.015596009	0.000236239	0.015551501	0.014719719	2823	tags=55%, list=17%, signal=46%	KCNMA1/PRKG1/ADRA2A/SPX/OXTR/GPER1/TBXA2R/CTTN/CNN1/GUCY1A1/PTAFR/P2RX1/RGS2/KIT/PROK2/GHRL/SPHK1/ADORA2B/ITGA2/PLCE1/PTGS2/RHOA
106	Pos	GO:0032371	regulation of sterol transport	20	-0.71543659	-1.943955264	0.000828915	0.044242369	0.040993169	1145	tags=35%, list=7%, signal=32%	TSPO/ANXA2/NR1H3/LRP1/OSBPL6/CETP/LEP
69	Pos	GO:0006357	regulation of transcription by RNA polymerase II	1850	0.267686371	1.249376873	0.000260015	0.021593457	0.020007614	3885	tags=29%, list=25%, signal=25%	TCF15/FGF9/WNT1/SOX8/AR/ZNF300/DAB2IP/NOG/LMCD1/ZNF683/CAV1/FOXD1/ZFP37/ZBTB16/HEY2/MIR9-1HG/ELF3/ZNF490/BRIP1/OTX1/ZNF382/MYO6/ZNF117/WFS1/FASLG/ZNF620/ZNF891/ECM1/MYBL2/SOX13/GLI1/ZNF660/NPAS2/ZNF600/MAMSTR/ZNF675/SCX/ZNF805/ZNF595/TFCP2L1/GTF2H2/SMAD6/ZNF107/ZNF30/S1PR1/WNT10B/ZSCAN31/ZNF677/TRO/MYRF/AUTS2/ZNF527/ZNF287/GCM1/ZNF141/RORC/EOMES/CELA1/ZNF616/ZNF554/ISL2/PAX8/EFNA1/ZNF770/MYBL1/LI…
105	Pos	GO:0032680	regulation of tumor necrosis factor production	135	-0.428595111	-1.64966303	0.000733852	0.039914562	0.0369832	2823	tags=31%, list=18%, signal=26%	GPR18/APP/TICAM1/MMP8/SYK/ACP5/LGALS9/DDX58/IFIH1/JAK2/EPHB2/ZC3H12A/RIPK2/SELENOK/GSTP1/OAS2/CD14/ZBTB20/IL4/TNFAIP3/IRAK3/TNFRSF8/LILRB1/TSPO/UBE2J1/CD33/TMEM106A/FZD5/CD36/POMC/CYBB/CARD9/OAS1/LILRB4/NOD2/OAS3/CCL3/AXL/GAS6/ARG2/GPNMB/LEP
80	Pos	GO:1903555	regulation of tumor necrosis factor superfamily cytokine production	139	-0.442467761	-1.715807036	0.000352871	0.024280044	0.022496895	3028	tags=35%, list=19%, signal=28%	DDT/ADAM8/MYD88/GPR18/APP/TICAM1/MMP8/SYK/BCL10/ACP5/LGALS9/DDX58/IFIH1/JAK2/EPHB2/ZC3H12A/RIPK2/SELENOK/GSTP1/OAS2/CD14/ZBTB20/IL4/CD274/TNFAIP3/IRAK3/TNFRSF8/LILRB1/TSPO/UBE2J1/CD33/TMEM106A/FZD5/CD36/POMC/CYBB/CARD9/CD86/OAS1/LILRB4/NOD2/OAS3/CCL3/AXL/GAS6/ARG2/GPNMB/LEP
185	Neg	GO:0060338	regulation of type I interferon-mediated signaling pathway	36	-0.676430244	-2.010934411	8.94E-05	0.006811327	0.006447019	1335	tags=25%, list=8%, signal=23%	NLRC5/ZBP1/STAT2/IRF7/TRIM6/OAS1/ISG15/OAS3/USP18
136	Neg	GO:0045069	regulation of viral genome replication	78	-0.644521615	-2.205708756	8.88E-08	2.06E-05	1.95E-05	769	tags=29%, list=5%, signal=28%	FAM111A/APOBEC3A/ZC3HAV1/PARP10/IFI16/AICDA/TOP2A/IFIT5/APOBEC3B/IFIH1/PLSCR1/IFITM3/EIF2AK2/OASL/TRIM6/OAS2/OAS1/LTF/MX1/ISG15/OAS3/IFIT1/RSAD2
137	Neg	GO:1903900	regulation of viral life cycle	116	-0.574341891	-2.088647508	9.59E-08	2.08E-05	1.97E-05	852	tags=24%, list=5%, signal=23%	FAM111A/APOBEC3A/TRIM5/ZC3HAV1/PARP10/IFI16/AICDA/TRIM22/PTX3/TOP2A/IFIT5/APOBEC3B/IFIH1/PLSCR1/IFITM3/EIF2AK2/OASL/TRIM6/OAS2/OAS1/LY6E/LTF/LAMP3/MX1/ISG15/OAS3/IFIT1/RSAD2
26	Pos	GO:1903900	regulation of viral life cycle	114	-0.494177612	-1.857730316	3.56E-05	0.006769431	0.006272278	2312	tags=28%, list=15%, signal=24%	LGALS9/IFIH1/CD4/APOBEC3A/CXCL8/LY6E/SNX3/IFIT5/OAS2/TOP2A/TRIM22/CLEC4G/TRIM10/CD74/BST2/CIITA/LAMP3/SLPI/PLSCR1/FCN1/CD209/ISG15/OAS1/NECTIN2/HLA-DRB1/IFIT1/MX1/OAS3/AXL/RSAD2/TRIM6/IFITM3
150	Neg	GO:0050792	regulation of viral process	135	-0.542107834	-2.014565516	8.61E-07	0.000127831	0.000120994	2045	tags=21%, list=12%, signal=19%	FAM111A/APOBEC3A/TRIM5/ZC3HAV1/PARP10/IFI16/AICDA/STAT1/TRIM22/PTX3/TOP2A/IFIT5/APOBEC3B/IFIH1/PLSCR1/IFITM3/EIF2AK2/OASL/TRIM6/OAS2/OAS1/LY6E/LTF/LAMP3/MX1/ISG15/OAS3/IFIT1/RSAD2
48	Pos	GO:0050792	regulation of viral process	133	-0.452774228	-1.744450235	0.00014533	0.017291217	0.016021334	2312	tags=24%, list=15%, signal=21%	LGALS9/IFIH1/CD4/APOBEC3A/CXCL8/LY6E/SNX3/IFIT5/OAS2/TOP2A/TRIM22/CLEC4G/TRIM10/CD74/BST2/CIITA/LAMP3/SLPI/PLSCR1/FCN1/CD209/ISG15/OAS1/NECTIN2/HLA-DRB1/IFIT1/MX1/OAS3/AXL/RSAD2/TRIM6/IFITM3
195	Neg	GO:0022904	respiratory electron transport chain	100	0.468970092	1.861995975	0.000175455	0.011818751	0.011186618	5436	tags=66%, list=33%, signal=44%	SNCA/PINK1/BID/NDUFA2/SDHAF2/NDUFA6/ETFA/NDUFB3/NDUFB6/MTCO2P12/NDUFS7/ISCU/COX6A1/NDUFV3/CHCHD2/NDUFA1/SDHD/NDUFB9/COX3/COX5B/UQCRH/NDUFB1/UQCR10/SDHB/NDUFS2/NDUFA12/COX1/ETFB/SOD2/ND3/NDUFS3/NDUFB5/UQCRB/COX4I1/ETFRF1/COX5A/GHITM/NDUFA4/NDUFB7/GBA/NDUFB8/UQCRHL/ND4/ND1/NDUFAF1/NDUFC1/UQCRFS1/SDHC/DGUOK/NDUFA8/NDUFC2/COX7A2L/CYTB/ND6/PARK7/COX15/COX2/UQCC3/NDUFB10/UQCRQ/NDUFB4/NDUFAB1/ND2/NDUFS4…
146	Neg	GO:0009617	response to bacterium	510	-0.403574422	-1.682756011	3.39E-07	5.62E-05	5.32E-05	2482	tags=25%, list=15%, signal=22%	DAB2IP/LEAP2/ERAP1/GBP2/TENT5A/IGHV3-49/TRAV26-2/GSDMA/IGHG3/H2BC8/PLA2G6/IGHV2-5/NOD2/ADAMTS13/PRLR/IGHV2-70/NOD1/IGHV1-69/KMO/IGHA1/IGKV3-20/IGLC2/IGHV3-64D/FAM20A/TRIM5/PRKCE/CNR1/IGHM/TNFAIP3/BANK1/IGHV6-1/AKAP12/IGHE/TMEM255A/GJB6/IGHV3-53/ADGRB1/IGHV3-64/IGHV3-20/SPON2/GSDMB/IGHV3-72/KLRK1/BAIAP2L1/MS4A1/H2BC6/IL12A/TNFRSF11A/CARD17/STAP1/IL10/LDOC1/CXCL10/AICDA/CD160/PTGFR/IGHD/JCHAIN/GBP4…
19	Pos	GO:0009617	response to bacterium	490	-0.350851849	-1.548340225	6.72E-06	0.002020801	0.001872391	2610	tags=32%, list=17%, signal=27%	GBP2/CNR2/SYK/BCL10/IGHV1-69/NOCT/HCK/TRIB1/IGHV3-21/SCARB1/ACP5/RGS1/IGHV4-39/F2RL1/TENT5A/LGALS9/GRN/IL18BP/IGHV1-24/JAK2/EPHB2/NLRP6/GBP5/CD4/SLC22A5/MLH1/IGHV4-59/CXCL8/IGKV3-20/PLAAT3/ZC3H12A/PCK2/CD1D/IGHV1-18/PDE4B/IGHV4-61/LILRB2/GCH1/CARD16/RIPK2/H2BC12/SNX3/IGHV4-34/GSTP1/BANK1/TLR5/IGHV3-73/PTGIR/FUCA2/TRAV30/OAS2/GPX1/STAP1/IL27/CUBN/SASH1/CD160/SELP/CD14/THBD/ALPL/PPBP/ADAM9/CD274/TN…
132	Neg	GO:0009607	response to biotic stimulus	1128	-0.351490303	-1.514030754	3.70E-08	1.07E-05	1.01E-05	2509	tags=20%, list=15%, signal=18%	SHFL/ZBTB1/SKP2/DAB2IP/LEAP2/DDX60L/SMAD3/RTP4/ERAP1/SARM1/GBP2/IFNLR1/TENT5A/IGHV3-49/TRAV26-2/CD177/GSDMA/IGHG3/H2BC8/PLA2G6/IGHV2-5/SLFN13/NOD2/NLRC3/ADAMTS13/MX2/PRLR/IGHV2-70/NOD1/IGHV1-69/KMO/CDHR2/APOL1/APOBEC3A/IGHA1/IGKV3-20/AKAP1/IGLC2/IGHV3-64D/ANKHD1/FAM20A/CREBZF/NLRC5/YES1/TRIM5/ZC3HAV1/PRKCE/MATR3/CNR1/IGHM/POU2AF1/TNFAIP3/BANK1/STXBP4/IGHV6-1/WFS1/AKAP12/SOCS1/IGHE/H19/TMEM255A/DT…
8	Pos	GO:0009607	response to biotic stimulus	1100	-0.317779305	-1.475532174	2.44E-07	0.000149874	0.000138867	2326	tags=23%, list=15%, signal=21%	F2RL1/TENT5A/LGALS9/TSPAN32/DDX58/IFIH1/GRN/IL18BP/IGHV1-24/JAK2/EPHB2/NLRP6/SLC15A2/GBP5/CEACAM1/CD4/SLC22A5/MATR3/MLH1/BNIP3L/IGHV4-59/APOBEC3A/SIGLEC10/IRF4/CALCOCO2/SAMHD1/CXCL8/TRIM58/IGKV3-20/PLAAT3/DAPK1/ZC3H12A/PCK2/SLC26A6/CD1D/IGHV1-18/PDE4B/ENO1/IGHV4-61/PTK2/LILRB2/DDX60L/POU2AF1/GCH1/ANXA1/COTL1/CARD16/RIPK2/H2BC12/SNX3/SELENOK/IGHV4-34/GSTP1/BANK1/TLR5/RNASET2/CDC42EP4/PARP9/IGHV3-7…
33	Pos	GO:0034097	response to cytokine	682	-0.316537977	-1.430781096	5.05E-05	0.008732778	0.008091435	3254	tags=28%, list=21%, signal=23%	VIM/CD38/SRSF7/PYCARD/SPPL2B/SKIL/FLNB/RNF185/GBP1/TXNDC17/EPOR/GCLC/ATP5F1B/LRP8/IL13RA1/MUL1/GAPDH/IRF5/CXCR4/TNF/MYD88/LRCH1/PFKP/IL15RA/AGPAT2/XCL2/MAPKAPK3/PML/WNK1/PELI3/CXCL1/TNFRSF1B/EIF2AK2/APP/LILRA6/STX8/COMMD7/GBP2/SYK/TNFRSF21/PTPN2/SPHK1/HCK/CSNK2B/PTP4A3/USP27X/TUBA1B/CSF1/ACP5/YBX3/TIMP1/SHMT1/IL4R/GBA/IL1RN/TNFRSF13C/RPS6KA4/SLC25A5/F2RL1/LGALS9/DDX58/IFIH1/IL18BP/JAK2/CTH/GBP5/F…
128	Neg	GO:0043207	response to external biotic stimulus	1099	-0.35544261	-1.529937837	3.01E-08	1.02E-05	9.69E-06	2509	tags=20%, list=15%, signal=19%	SHFL/ZBTB1/SKP2/DAB2IP/LEAP2/DDX60L/SMAD3/RTP4/ERAP1/SARM1/GBP2/IFNLR1/TENT5A/IGHV3-49/TRAV26-2/CD177/GSDMA/IGHG3/H2BC8/PLA2G6/IGHV2-5/SLFN13/NOD2/NLRC3/ADAMTS13/MX2/PRLR/IGHV2-70/NOD1/IGHV1-69/KMO/APOL1/APOBEC3A/IGHA1/IGKV3-20/AKAP1/IGLC2/IGHV3-64D/ANKHD1/FAM20A/CREBZF/NLRC5/YES1/TRIM5/ZC3HAV1/PRKCE/MATR3/CNR1/IGHM/POU2AF1/TNFAIP3/BANK1/STXBP4/IGHV6-1/AKAP12/SOCS1/IGHE/H19/TMEM255A/DTX3L/GJB6/TA…
4	Pos	GO:0043207	response to external biotic stimulus	1070	-0.320882695	-1.490284621	4.29E-08	4.90E-05	4.54E-05	2326	tags=23%, list=15%, signal=21%	F2RL1/TENT5A/LGALS9/TSPAN32/DDX58/IFIH1/GRN/IL18BP/IGHV1-24/JAK2/EPHB2/NLRP6/SLC15A2/GBP5/CEACAM1/CD4/SLC22A5/MATR3/MLH1/BNIP3L/IGHV4-59/APOBEC3A/SIGLEC10/IRF4/CALCOCO2/SAMHD1/CXCL8/TRIM58/IGKV3-20/PLAAT3/DAPK1/ZC3H12A/PCK2/SLC26A6/CD1D/IGHV1-18/PDE4B/ENO1/IGHV4-61/PTK2/LILRB2/DDX60L/POU2AF1/GCH1/ANXA1/COTL1/CARD16/RIPK2/H2BC12/SNX3/SELENOK/IGHV4-34/GSTP1/BANK1/TLR5/RNASET2/CDC42EP4/PARP9/IGHV3-7…
16	Pos	GO:0009605	response to external stimulus	1887	-0.276513816	-1.323696746	1.56E-06	0.000555943	0.000515114	2326	tags=20%, list=15%, signal=20%	F2RL1/KIF26A/TENT5A/LGALS9/RB1/TSPAN32/DDX58/IFIH1/GRN/IL18BP/IGHV1-24/PPM1F/JAK2/EPHB2/NLRP6/GABARAP/SLC15A2/GBP5/FAS/MGMT/CEACAM1/CD4/PKDREJ/SLC22A5/OSMR/KALRN/MATR3/MLH1/PLAU/CDK5/BNIP3L/IGHV4-59/APOBEC3A/SIGLEC10/IRF4/CALCOCO2/CORO1B/SAMHD1/CXCL8/TRIM58/IGKV3-20/PLAAT3/DAPK1/ZC3H12A/NR4A2/CAT/COMT/PCK2/CD9/CEBPA/SLC26A6/UCP2/FOXO3/CD1D/NEXN/LAMB2/SLC24A4/IGHV1-18/CACNA2D4/BSG/PDE4B/ENO1/IGHV4…
47	Pos	GO:0034341	response to interferon-gamma	102	-0.488865895	-1.820124512	0.000135554	0.016471232	0.01526157	3288	tags=41%, list=21%, signal=33%	VAMP3/VIM/FLNB/GBP1/GAPDH/TNF/XCL2/STX8/GBP2/PTPN2/HCK/LGALS9/JAK2/GBP5/CALCOCO2/DAPK1/SLC26A6/GCH1/CDC42EP4/PARP9/CD40/AIF1/PARP14/HLA-DPA1/GBP4/CD74/GBP6/KYNU/IRF8/BST2/CASP1/CIITA/NR1H3/MRC1/SNCA/CCL4L2/GBP3/CCL3/CCL23/CCL3L1/IFITM3/CCL2
100	Pos	GO:0033993	response to lipid	608	-0.304532931	-1.36403409	0.000647552	0.036981703	0.034265733	2594	tags=23%, list=17%, signal=20%	CNR2/NEFL/SYK/BCL10/NOCT/HCK/TRIB1/SCARB1/ACP5/GPI/GBA/IL1RN/NCOA4/LGALS9/IL18BP/JAK2/EPHB2/KIF18A/SCD/EZH2/CXCL8/ZC3H12A/CAT/PCK2/IDH1/UCP2/FOXO3/TBXAS1/MLC1/PDE4B/LILRB2/GLB1/SOX30/GCH1/PAQR7/ANXA1/CARD16/RIPK2/RET/GSTP1/TFPI/PTGIR/GPX1/STAP1/SASH1/NKX3-1/SELP/CD14/CARM1/THBD/ALPL/PPBP/BCL2L2/HES1/AIF1/ADAM9/CD274/SRD5A1/MGST1/TNFAIP3/AQP1/IRAK3/ADAM15/OGG1/IL15/IGFBP7/DEFA3/SRC/IRF8/SRR/LILRB1…
55	Pos	GO:0032496	response to lipopolysaccharide	239	-0.386371102	-1.600280068	0.000183007	0.018352513	0.017004688	2926	tags=33%, list=19%, signal=28%	TNF/MYD88/ADM/PTGER4/MAPKAPK3/JUND/CXCL1/TNFRSF1B/TICAM1/CNR2/BCL10/NOCT/HCK/TRIB1/SCARB1/ACP5/LGALS9/IL18BP/JAK2/EPHB2/CXCL8/ZC3H12A/PCK2/PDE4B/LILRB2/GCH1/CARD16/RIPK2/GSTP1/PTGIR/STAP1/SASH1/SELP/CD14/THBD/ALPL/PPBP/ADAM9/CD274/TNFAIP3/IRAK3/DEFA3/SRC/IRF8/SRR/LILRB1/CD180/CASP1/ACE/TSPO/MEF2C/SCIMP/CXCL10/P2RX7/SLPI/CTSG/LY86/NFKBIA/CD36/NR1H3/LOXL1/KMO/C2/NLRP7/MRC1/SNCA/NLRP3/CEBPE/CD86/PDC…
34	Pos	GO:0002237	response to molecule of bacterial origin	250	-0.392010541	-1.631306255	5.40E-05	0.009075383	0.008408879	2926	tags=33%, list=19%, signal=27%	TNF/MYD88/ADM/PTGER4/MAPKAPK3/JUND/CXCL1/TNFRSF1B/TICAM1/CNR2/BCL10/NOCT/HCK/TRIB1/SCARB1/ACP5/LGALS9/IL18BP/JAK2/EPHB2/CXCL8/ZC3H12A/PCK2/PDE4B/LILRB2/GCH1/CARD16/RIPK2/GSTP1/PTGIR/STAP1/SASH1/SELP/CD14/THBD/ALPL/PPBP/ADAM9/CD274/TNFAIP3/IRAK3/DEFA3/SRC/IRF8/SRR/CD24/LILRB1/CD180/CASP1/ACE/TSPO/MEF2C/SCIMP/CXCL10/P2RX7/SLPI/CTSG/LY86/NFKBIA/FZD5/CD36/NR1H3/LOXL1/KMO/C2/NLRP7/MRC1/SNCA/NLRP3/CEBP…
133	Neg	GO:0051707	response to other organism	1098	-0.356044661	-1.532968147	4.66E-08	1.23E-05	1.16E-05	2509	tags=20%, list=15%, signal=19%	SHFL/ZBTB1/SKP2/DAB2IP/LEAP2/DDX60L/SMAD3/RTP4/ERAP1/SARM1/GBP2/IFNLR1/TENT5A/IGHV3-49/TRAV26-2/CD177/GSDMA/IGHG3/H2BC8/PLA2G6/IGHV2-5/SLFN13/NOD2/NLRC3/ADAMTS13/MX2/PRLR/IGHV2-70/NOD1/IGHV1-69/KMO/APOL1/APOBEC3A/IGHA1/IGKV3-20/AKAP1/IGLC2/IGHV3-64D/ANKHD1/FAM20A/CREBZF/NLRC5/YES1/TRIM5/ZC3HAV1/PRKCE/MATR3/CNR1/IGHM/POU2AF1/TNFAIP3/BANK1/STXBP4/IGHV6-1/AKAP12/SOCS1/IGHE/H19/TMEM255A/DTX3L/GJB6/TA…
3	Pos	GO:0051707	response to other organism	1069	-0.321747955	-1.494527313	2.71E-08	4.90E-05	4.54E-05	2326	tags=23%, list=15%, signal=21%	F2RL1/TENT5A/LGALS9/TSPAN32/DDX58/IFIH1/GRN/IL18BP/IGHV1-24/JAK2/EPHB2/NLRP6/SLC15A2/GBP5/CEACAM1/CD4/SLC22A5/MATR3/MLH1/BNIP3L/IGHV4-59/APOBEC3A/SIGLEC10/IRF4/CALCOCO2/SAMHD1/CXCL8/TRIM58/IGKV3-20/PLAAT3/DAPK1/ZC3H12A/PCK2/SLC26A6/CD1D/IGHV1-18/PDE4B/ENO1/IGHV4-61/PTK2/LILRB2/DDX60L/POU2AF1/GCH1/ANXA1/COTL1/CARD16/RIPK2/H2BC12/SNX3/SELENOK/IGHV4-34/GSTP1/BANK1/TLR5/RNASET2/CDC42EP4/PARP9/IGHV3-7…
58	Pos	GO:1901700	response to oxygen-containing compound	1127	-0.281409876	-1.309111427	0.000170354	0.018352513	0.017004688	3096	tags=25%, list=20%, signal=22%	GATA1/RHOQ/HSP90B1/GCLC/RUVBL2/LRP8/DTNBP1/EIF6/CACNA1A/IRF5/CCND1/PDK4/ACACA/HRH2/ECHDC3/PRDX5/TNF/PLEC/MYD88/FAM210B/KLF1/HADHA/PPIF/ADM/USP46/ZBED6/PTGER4/P2RX4/BACE1/NUDT15/ESD/PRDX1/MAPKAPK3/DMTN/JUND/CXCL1/TNFRSF1B/PAWR/APP/TICAM1/BAK1/SERPINF1/ZDHHC7/CNR2/NEFL/NET1/BCL10/AGTRAP/NOCT/PTPN2/SPHK1/HCK/PKM/TRIB1/PLK3/EFTUD2/TXNRD2/SCARB1/RAD51/ACP5/GPI/TIMP1/SHMT1/GBA/PANX1/IMPACT/NCOA4/ACHE/L…
147	Neg	GO:0034340	response to type I interferon	56	-0.662485584	-2.121849318	5.17E-07	8.33E-05	7.88E-05	1335	tags=25%, list=8%, signal=23%	ZBP1/STAT1/STAT2/IRF7/IFITM3/TRIM6/OAS2/OAS1/IFI27/MX1/ISG15/OAS3/USP18/IFIT1
49	Pos	GO:0034340	response to type I interferon	56	-0.580359907	-1.967100923	0.000152887	0.017394122	0.016116681	3729	tags=41%, list=24%, signal=31%	SHMT2/SHFL/IFITM1/STING1/STAT1/RNF185/MUL1/MYD88/PTPN2/USP27X/SAMHD1/OAS2/USP18/IRF7/STAT2/ISG15/OAS1/IFIT1/MX1/OAS3/TRIM6/IFI27/IFITM3
159	Neg	GO:0009615	response to virus	324	-0.429958664	-1.747467109	1.68E-06	0.000203244	0.000192373	2038	tags=18%, list=12%, signal=16%	APOBEC3A/AKAP1/CREBZF/NLRC5/TRIM5/ZC3HAV1/POU2AF1/TNFAIP3/H19/DTX3L/SPON2/IFNG/GBP3/IFI16/IL12A/ZBP1/MOV10/CXCL10/PML/AICDA/STAT1/PARP9/AIM2/DDX58/STAT2/TRIM22/POLR3G/IRF7/DHX58/ITGB8/IRF9/IFIT5/APOBEC3B/IFIH1/PLSCR1/DDIT4/IFITM3/GBP1/EIF2AK2/OASL/IL23R/IFIT2/DDX60/AZU1/TRIM6/OAS2/OAS1/IFI6/IFI27/HERC5/IFIT3/IFI44/MX1/ISG15/OAS3/IFIT1/IFI44L/RSAD2
56	Pos	GO:0009615	response to virus	317	-0.362717028	-1.536568496	0.000184554	0.018352513	0.017004688	3987	tags=34%, list=26%, signal=26%	NMI/IRF1/BCL2L1/DDX21/EXOC1/AGBL5/OASL/TKFC/CFL1/FOXP3/SHFL/MLKL/CCT5/IFITM1/HYAL2/DHX58/BIRC2/IFNLR1/STING1/STAT1/IFI16/AP1S1/POLR3C/LGALS8/ITGAX/SLFN11/PYCARD/RNF185/TRIM8/GBP1/FGL2/MUL1/IRF5/PMAIP1/CXCR4/TNF/MYD88/FGR/PML/EIF2AK2/TICAM1/RNF135/USP27X/ATG7/F2RL1/LGALS9/TSPAN32/DDX58/IFIH1/BNIP3L/APOBEC3A/SAMHD1/ZC3H12A/ENO1/DDX60L/POU2AF1/SELENOK/PARP9/IFIT5/OAS2/IL27/CD40/EIF2AK4/TRIM22/CLPB/I…
123	Neg	GO:0009611	response to wounding	400	0.387608943	1.815702284	2.70E-09	1.30E-06	1.23E-06	3193	tags=34%, list=19%, signal=29%	KRT1/GFAP/EPPK1/SLC4A1/GP6/SYTL4/PRKG1/ENTPD2/EVPL/PROS1/PDGFRA/TFPI/GP9/PF4V1/TREML1/MYL9/THBS1/FGF2/SELP/ADRA2A/HBB/PDGFA/MMRN1/ITGB3/SERPINE1/FKBP1B/GATA1/TPM1/F12/FGFR2/TIMP1/PF4/MPIG6B/F2RL3/DMTN/PPARG/GP1BA/GPX1/GP5/PEAR1/FCER1G/WNT5B/F2RL1/MPL/TBXA2R/ADORA3/AIF1/NRG1/ALOX15/PDGFB/P2RY1/ALOX12/RTN4RL2/ILK/VWF/TNF/FUNDC2/INHBB/VIL1/TYROBP/SDC4/RAC1/PROC/F13A1/RTN4R/PRCP/SLC11A1/SIGLEC10/P2RX…
88	Pos	GO:0061053	somite development	46	0.593308774	1.8844744	0.000404247	0.025939971	0.024034916	2955	tags=35%, list=19%, signal=28%	TCF15/WNT1/NOG/SCX/AXIN2/PTCH1/LEF1/XRCC2/BMPR1A/WNT11/PLXNA2/PRKDC/ATM/EPB41L5/KAT2A/TBX6
205	Neg	GO:0042330	taxis	417	0.300432181	1.414943241	0.00035699	0.021768896	0.020604574	1962	tags=22%, list=12%, signal=20%	UNC5B/NFIB/FPR3/XCL1/CXCL2/ANOS1/PLXNB3/SEMA6B/CXCL5/PDGFRA/CKLF/LGALS3/PF4V1/CMTM5/PPBP/THBS1/CCL23/FGF2/PDGFA/SCN1B/ITGB3/SFTPD/SERPINE1/DRAXIN/CXCL1/EPHB3/VEGFC/PF4/ISL2/CCR3/CXCL8/CXCL6/TRPM4/FCER1G/EFNA1/F2RL1/GPNMB/JAM3/VCAM1/NRCAM/BSG/AIF1/MPP1/NRG1/IL1B/NINJ1/PDGFB/CMTM2/PPM1F/FLT1/HSD3B7/RAC1/NR4A1/C5AR2/XCR1/XCL2/PTAFR/MAPK3/CXCR1/CXCL3/PGRMC1/CXCL16/TGFB2/SPI1/PADI2/RHOG/KIT/NIBAN2/CHN…
87	Pos	GO:0006366	transcription by RNA polymerase II	1912	0.263916425	1.235752729	0.000384092	0.025416243	0.023549651	3885	tags=29%, list=25%, signal=25%	TCF15/FGF9/WNT1/SOX8/AR/ZNF300/DAB2IP/NOG/LMCD1/ZNF683/CAV1/FOXD1/ZFP37/ZBTB16/HEY2/MIR9-1HG/ELF3/ZNF490/BRIP1/OTX1/ZNF382/MYO6/ZNF117/WFS1/FASLG/ZNF620/ZNF891/ECM1/MYBL2/SOX13/GLI1/ZNF660/NPAS2/ZNF600/MAMSTR/ZNF675/SCX/ZNF805/ZNF595/TFCP2L1/GTF2H2/SMAD6/ZNF107/ZNF30/S1PR1/WNT10B/ZSCAN31/ZNF677/TRO/MYRF/AUTS2/ZNF527/ZNF287/GCM1/ZNF141/RORC/EOMES/CELA1/ZNF616/ZNF554/ISL2/PAX8/EFNA1/ZNF770/MYBL1/LI…
222	Neg	GO:0006641	triglyceride metabolic process	64	0.48908499	1.801457569	0.000926759	0.04751077	0.044969628	4668	tags=48%, list=28%, signal=35%	LIPH/GPLD1/CYP2E1/AGMO/GPX1/SIK1/PLIN5/DGAT2/MBOAT7/MGLL/ABHD5/SLC22A4/PLB1/CETP/SLC27A1/PNPLA2/DGAT1/NR1H2/INSIG1/CTDNEP1/LPIN2/PNPLA4/PLAAT3/DAGLB/TNXB/NR1H3/CNEP1R1/CPT1A/GPAT3/ACSL1/TBL1XR1
104	Pos	GO:0032640	tumor necrosis factor production	135	-0.428595111	-1.64966303	0.000733852	0.039914562	0.0369832	2823	tags=31%, list=18%, signal=26%	GPR18/APP/TICAM1/MMP8/SYK/ACP5/LGALS9/DDX58/IFIH1/JAK2/EPHB2/ZC3H12A/RIPK2/SELENOK/GSTP1/OAS2/CD14/ZBTB20/IL4/TNFAIP3/IRAK3/TNFRSF8/LILRB1/TSPO/UBE2J1/CD33/TMEM106A/FZD5/CD36/POMC/CYBB/CARD9/OAS1/LILRB4/NOD2/OAS3/CCL3/AXL/GAS6/ARG2/GPNMB/LEP
79	Pos	GO:0071706	tumor necrosis factor superfamily cytokine production	139	-0.442467761	-1.715807036	0.000352871	0.024280044	0.022496895	3028	tags=35%, list=19%, signal=28%	DDT/ADAM8/MYD88/GPR18/APP/TICAM1/MMP8/SYK/BCL10/ACP5/LGALS9/DDX58/IFIH1/JAK2/EPHB2/ZC3H12A/RIPK2/SELENOK/GSTP1/OAS2/CD14/ZBTB20/IL4/CD274/TNFAIP3/IRAK3/TNFRSF8/LILRB1/TSPO/UBE2J1/CD33/TMEM106A/FZD5/CD36/POMC/CYBB/CARD9/CD86/OAS1/LILRB4/NOD2/OAS3/CCL3/AXL/GAS6/ARG2/GPNMB/LEP
165	Neg	GO:0060337	type I interferon signaling pathway	49	-0.681787183	-2.146011971	2.95E-06	0.0003165	0.000299572	1335	tags=24%, list=8%, signal=23%	ZBP1/STAT1/STAT2/IRF7/IFITM3/TRIM6/OAS2/OAS1/IFI27/ISG15/OAS3/USP18
90	Pos	GO:0060337	type I interferon signaling pathway	49	-0.569205088	-1.897430637	0.000415584	0.026081308	0.024165873	3686	tags=39%, list=24%, signal=30%	IFITM1/STING1/STAT1/RNF185/MUL1/MYD88/PTPN2/USP27X/SAMHD1/OAS2/USP18/IRF7/STAT2/ISG15/OAS1/OAS3/TRIM6/IFI27/IFITM3
230	Neg	GO:0042311	vasodilation	30	0.603244275	1.882933454	0.001016716	0.049494395	0.046847157	2387	tags=43%, list=15%, signal=37%	KCNMA1/PRKG1/ADRA2A/GPER1/GPX1/F2RL1/KCNMB1/GUCY1A1/TNF/RGS2/ITGA1/ADORA2B/KLF2
70	Pos	GO:0046718	viral entry into host cell	116	-0.452143926	-1.706726323	0.000264782	0.021602392	0.020015893	2328	tags=29%, list=15%, signal=25%	UVRAG/LGALS9/CD4/LY6E/GYPA/RNASEK/BSG/SNX3/TPCN1/TRIM22/CLEC4G/TRIM10/CD74/ICAM1/CIITA/LDLR/SCARB2/PLSCR1/FCN1/CTSB/CLEC5A/CD209/MRC1/INSR/CTSL/SIGLEC1/CD86/SLC1A5/NECTIN2/HLA-DRB1/AXL/GAS6/TRIM6/IFITM3
130	Neg	GO:0019079	viral genome replication	119	-0.584957464	-2.12231501	3.78E-08	1.07E-05	1.01E-05	769	tags=16%, list=5%, signal=15%	TOP2A/IFIT5/APOBEC3B/IFIH1/PLSCR1/IFITM3/CCL2/EIF2AK2/OASL/TRIM6/OAS2/OAS1/IFI27/LTF/MX1/ISG15/OAS3/IFIT1/RSAD2
81	Pos	GO:0019079	viral genome replication	118	-0.451086563	-1.71095958	0.000329612	0.024280044	0.022496895	2293	tags=19%, list=15%, signal=17%	IFIH1/APOBEC3A/CXCL8/ZC3H12A/IFIT5/OAS2/TOP2A/EIF2AK4/BST2/SLPI/PLSCR1/CD209/ISG15/OAS1/IFIT1/MX1/OAS3/GAS6/RSAD2/TRIM6/IFI27/IFITM3/CCL2
182	Neg	GO:0019058	viral life cycle	269	-0.421363533	-1.681077329	6.64E-05	0.005345149	0.005059261	1285	tags=16%, list=8%, signal=15%	FAM111A/APOBEC3A/NEDD4/NRP1/TRIM5/ZC3HAV1/GPR15/PARP10/IFI16/NCAM1/CAV2/AICDA/CLEC5A/ZNF502/CR2/TRIM22/PTX3/TOP2A/CDK1/IFIT5/APOBEC3B/CDHR3/IFIH1/PLSCR1/CD80/IFITM3/EPHA2/CCL2/CHMP4A/EIF2AK2/OASL/TRIM6/OAS2/OAS1/IFI27/LY6E/LTF/LAMP3/MX1/SIGLEC1/ISG15/OAS3/IFIT1/RSAD2
28	Pos	GO:0019058	viral life cycle	265	-0.399864584	-1.678298479	2.99E-05	0.006769431	0.006272278	2328	tags=21%, list=15%, signal=18%	UVRAG/LGALS9/IFIH1/CD4/APOBEC3A/CXCL8/LY6E/ZC3H12A/GYPA/RNASEK/BSG/SNX3/TPCN1/IFIT5/OAS2/TOP2A/PCSK5/EIF2AK4/TRIM22/CLEC4G/TRIM10/CD74/ICAM1/BST2/CIITA/LAMP3/LDLR/SCARB2/USP6NL/SLPI/PLSCR1/FCN1/CTSB/CLEC5A/CD209/ISG15/MRC1/INSR/CTSL/SIGLEC1/ZNF502/CD86/SLC1A5/OAS1/NECTIN2/HLA-DRB1/IFIT1/MX1/OAS3/AXL/GAS6/RSAD2/TRIM6/IFI27/IFITM3/CCL2
210	Neg	GO:0016032	viral process	360	-0.371182941	-1.515287641	0.000455059	0.026627822	0.025203617	1575	tags=12%, list=10%, signal=11%	GPR15/PARP10/JUN/IFI16/BICD1/NCAM1/CAV2/AICDA/STAT1/PARP9/CLEC5A/ZNF502/CR2/TRIM22/IRF7/PTX3/TOP2A/CDK1/IFIT5/APOBEC3B/CDHR3/IFIH1/PLSCR1/CD80/IFITM3/EPHA2/CCL2/CHMP4A/EIF2AK2/OASL/TRIM6/OAS2/OAS1/IFI27/LY6E/LTF/LAMP3/MX1/SIGLEC1/ISG15/OAS3/IFIT1/RSAD2
67	Pos	GO:0016032	viral process	357	-0.345751032	-1.484457015	0.000258215	0.021593457	0.020007614	2328	tags=18%, list=15%, signal=16%	UVRAG/LGALS9/IFIH1/CD4/APOBEC3A/CALCOCO2/CXCL8/LY6E/ZC3H12A/GYPA/RNASEK/ST6GALNAC4/BSG/SNX3/TPCN1/PARP9/RCC1/IFIT5/OAS2/TOP2A/PCSK5/EIF2AK4/TRIM22/CLEC4G/TRIM10/IRF7/CD74/ICAM1/BST2/CIITA/LAMP3/LDLR/SCARB2/USP6NL/SLPI/PLSCR1/FCN1/JUN/CTSB/CLEC5A/CD209/CSF1R/ISG15/MRC1/INSR/CTSL/SIGLEC1/ZNF502/CD86/SLC1A5/OAS1/NECTIN2/HLA-DRB1/IFIT1/MX1/OAS3/CCL3/AXL/GAS6/RSAD2/TRIM6/IFI27/IFITM3/CCL2
135	Neg	GO:0042060	wound healing	312	0.398722817	1.81626452	5.21E-08	1.26E-05	1.19E-05	3069	tags=34%, list=19%, signal=28%	KRT1/EPPK1/SLC4A1/GP6/SYTL4/PRKG1/ENTPD2/EVPL/PROS1/PDGFRA/TFPI/GP9/PF4V1/TREML1/MYL9/THBS1/FGF2/SELP/ADRA2A/HBB/PDGFA/MMRN1/ITGB3/SERPINE1/GATA1/TPM1/F12/FGFR2/TIMP1/PF4/MPIG6B/F2RL3/DMTN/PPARG/GP1BA/GPX1/GP5/PEAR1/FCER1G/WNT5B/F2RL1/MPL/TBXA2R/NRG1/ALOX15/PDGFB/P2RY1/ALOX12/ILK/VWF/TNF/FUNDC2/VIL1/SDC4/PROC/F13A1/PRCP/SLC11A1/P2RX1/TGFB2/SERPINA1/CD151/CDKN1A/CHMP2A/TNFRSF12A/CD9/HMOX1/COL5A1/P…
